# Supplementary material for: Ethyl 3,5-dimethyl-1H-pyrrole-2-carboxyl­ate
Source: Acta Crystallogr Sect E Struct Rep Online. 2008 Sep 24;64(Pt 10):o1989. doi: 10.1107/S1600536808029929 (PMC2959273; doi:10.1107/S1600536808029929)
Supplement: Supplementary file 2 [file e-64-o1989-Isup2.hkl]

# 
# h,k,l, Fc-squared, Fo-squared, sigma(Fo-squared) and status flag 
# 
data_I
_shelx_title '  shl370' 
_shelx_refln_list_code          4 
_shelx_F_calc_maximum      218.29 
_exptl_crystal_F_000       360.00 
_reflns_d_resolution_high  0.7577 
 
loop_ 
 _symmetry_equiv_pos_as_xyz 
 'x, y, z' 
 '-x, -y, -z' 
 
_cell_length_a     8.1357 
_cell_length_b    10.5568 
_cell_length_c    12.1428 
_cell_angle_alpha 101.545 
_cell_angle_beta   97.879 
_cell_angle_gamma 110.482 
 
_shelx_F_squared_multiplier     1.000 
 
loop_ 
 _refln_index_h 
 _refln_index_k 
 _refln_index_l 
 _refln_F_squared_calc 
 _refln_F_squared_meas 
 _refln_F_squared_sigma 
 _refln_observed_status 
   1   0   0      858.88      820.13      5.30 o 
   2   0   0     1735.12     1638.76      8.95 o 
   3   0   0       42.98       40.69      1.04 o 
   4   0   0       44.45       43.34      0.99 o 
   5   0   0      137.59      126.17      1.99 o 
   6   0   0       63.69       56.38      1.85 o 
   7   0   0       12.41       11.39      2.03 o 
   8   0   0        1.37        3.58      1.67 o 
   9   0   0        0.15        2.20      2.17 o 
 -10   1   0        2.17       -1.09      3.26 o 
  -9   1   0        5.09        4.49      2.24 o 
  -8   1   0        4.29        2.80      2.01 o 
  -7   1   0       13.95       10.78      1.72 o 
  -6   1   0        8.39        7.77      0.85 o 
  -5   1   0       61.09       62.29      1.20 o 
  -4   1   0       53.85       60.28      1.12 o 
  -3   1   0     1940.54     1821.59      9.29 o 
  -2   1   0     1284.81     1271.03      7.94 o 
  -1   1   0      629.07      578.31      5.54 o 
   0   1   0       23.13       21.90      0.44 o 
   1   1   0        1.50        1.21      0.34 o 
   2   1   0        1.62        0.07      0.40 o 
   3   1   0       63.43       72.62      1.20 o 
   4   1   0       14.54       18.76      0.86 o 
   5   1   0       31.58       30.24      1.32 o 
   6   1   0        4.48        4.71      1.20 o 
   7   1   0        1.06        0.30      1.34 o 
   8   1   0        4.73        6.14      2.17 o 
   9   1   0        4.76        4.04      2.31 o 
 -10   2   0        1.22        2.67      2.18 o 
  -9   2   0        0.19       -1.64      1.64 o 
  -8   2   0        0.45       -0.32      1.54 o 
  -7   2   0       10.20        9.19      1.26 o 
  -6   2   0      233.90      284.12      3.14 o 
  -5   2   0        0.23        0.87      0.42 o 
  -4   2   0        5.96        7.07      0.47 o 
  -3   2   0      106.93       95.95      1.10 o 
  -2   2   0      203.36      189.59      1.72 o 
  -1   2   0     1042.49     1008.84     18.14 o 
   0   2   0       13.15       11.77      0.47 o 
   1   2   0      304.04      306.26      2.62 o 
   2   2   0        0.10       -0.28      0.45 o 
   3   2   0        1.83        1.45      0.54 o 
   4   2   0       23.62       25.65      1.00 o 
   5   2   0        0.34       -0.26      1.11 o 
   6   2   0       43.34       45.27      2.20 o 
   7   2   0       24.74       29.94      2.10 o 
   8   2   0        0.14        0.75      1.57 o 
   9   2   0        0.48        0.52      2.12 o 
 -10   3   0        2.34        0.73      2.19 o 
  -9   3   0        1.20        4.49      1.98 o 
  -8   3   0        0.54       -0.49      1.11 o 
  -7   3   0        1.79        1.55      0.96 o 
  -6   3   0        1.96        2.08      0.69 o 
  -5   3   0        9.86       13.79      0.60 o 
  -4   3   0      103.27      146.60      1.72 o 
  -3   3   0       37.83       46.39      0.86 o 
  -2   3   0      243.95      219.95      2.10 o 
  -1   3   0        4.10        3.68      0.39 o 
   0   3   0       16.81       17.91      0.61 o 
   1   3   0       83.80       88.12      1.34 o 
   2   3   0       16.87       21.17      0.87 o 
   3   3   0      285.28      281.59      3.01 o 
   4   3   0      357.23      348.62      4.18 o 
   5   3   0       23.43       22.85      1.82 o 
   6   3   0        6.72        2.99      1.38 o 
   7   3   0       12.11       10.36      1.79 o 
   8   3   0        2.38        1.86      1.71 o 
 -10   4   0        0.28       -1.71      1.71 o 
  -9   4   0        0.11       -1.17      1.17 o 
  -8   4   0        0.30        0.23      0.93 o 
  -7   4   0       23.74       22.53      1.43 o 
  -6   4   0      113.94      110.17      1.88 o 
  -5   4   0        3.23       10.00      0.74 o 
  -4   4   0        9.69       13.68      0.51 o 
  -3   4   0        0.00        0.01      0.37 o 
  -2   4   0     1266.28     1289.69      9.13 o 
  -1   4   0      444.35      423.23      2.88 o 
   0   4   0      728.95      816.58      5.18 o 
   1   4   0       94.57      121.00      1.71 o 
   2   4   0       60.30       63.16      1.46 o 
   3   4   0       51.40       49.45      1.53 o 
   4   4   0       43.74       40.81      1.68 o 
   5   4   0        0.42       -0.26      1.44 o 
   6   4   0        0.66        1.55      1.39 o 
   7   4   0        3.46        4.26      1.66 o 
   8   4   0        0.00        1.47      1.83 o 
 -10   5   0        0.05       -1.45      3.08 o 
  -9   5   0        2.81        2.32      1.70 o 
  -8   5   0       11.91       12.50      1.13 o 
  -7   5   0        0.95        1.65      0.74 o 
  -6   5   0        4.00        6.38      0.70 o 
  -5   5   0      119.83      135.55      1.48 o 
  -4   5   0        3.48        4.30      0.46 o 
  -3   5   0     2569.24     2681.08     16.56 o 
  -2   5   0       19.27       18.31      0.71 o 
  -1   5   0       25.23       32.84      1.00 o 
   0   5   0        6.89        8.13      0.61 o 
   1   5   0       22.11       28.86      1.33 o 
   2   5   0        6.33        6.16      0.84 o 
   3   5   0      170.11      154.21      2.80 o 
   4   5   0        5.74        4.96      1.11 o 
   5   5   0        8.00        5.27      1.46 o 
   6   5   0        0.93        0.63      1.51 o 
   7   5   0        3.91        3.87      2.02 o 
 -10   6   0        0.63       -0.48      1.37 o 
  -9   6   0        0.07        0.22      1.03 o 
  -8   6   0       50.53       56.62      1.73 o 
  -7   6   0        6.25        6.19      0.81 o 
  -6   6   0       78.50       68.91      1.61 o 
  -5   6   0        0.17        1.66      0.57 o 
  -4   6   0        1.88        0.58      0.45 o 
  -3   6   0        1.15        1.01      0.54 o 
  -2   6   0       97.03      112.17      1.79 o 
  -1   6   0      359.50      342.24      2.89 o 
   0   6   0      168.92      159.68      2.18 o 
   1   6   0        0.41        1.32      0.71 o 
   2   6   0        7.84        7.20      0.98 o 
   3   6   0        0.77        0.48      1.05 o 
   4   6   0       32.63       35.65      2.19 o 
   5   6   0        3.84        4.68      3.37 o 
   6   6   0        0.05        0.63      2.80 o 
 -10   7   0        3.93        3.00      1.76 o 
  -9   7   0       42.24       48.93      1.98 o 
  -8   7   0        0.26        0.19      0.77 o 
  -7   7   0        0.58       -0.25      0.66 o 
  -6   7   0       49.46       46.93      1.45 o 
  -5   7   0       16.82       18.46      1.38 o 
  -4   7   0      259.04      255.15      3.10 o 
  -3   7   0       12.51       20.24      1.04 o 
  -2   7   0       17.36       20.16      0.98 o 
  -1   7   0        0.25        0.23      0.73 o 
   0   7   0        6.77        6.69      0.98 o 
   1   7   0      160.50      168.83      3.12 o 
   2   7   0       40.88       47.56      3.23 o 
   3   7   0      108.42      103.09      3.88 o 
   4   7   0       12.21       15.15      2.32 o 
   5   7   0        0.74        2.55      2.21 o 
   6   7   0        0.00        0.97      3.48 o 
 -10   8   0        0.00        1.00      1.20 o 
  -9   8   0        0.66       -0.87      0.87 o 
  -8   8   0        2.97        2.53      0.85 o 
  -7   8   0       19.42       16.83      0.94 o 
  -6   8   0       21.30       17.92      1.33 o 
  -5   8   0       66.81       72.74      2.20 o 
  -4   8   0       27.02       28.64      1.14 o 
  -3   8   0        4.33        4.68      0.93 o 
  -2   8   0       31.99       39.82      1.59 o 
  -1   8   0      156.23      145.05      3.28 o 
   0   8   0      519.69      477.16      5.53 o 
   1   8   0      410.97      413.46      5.42 o 
   2   8   0        6.45       11.51      1.57 o 
   3   8   0        9.52       12.49      2.12 o 
   4   8   0        0.00       -0.44      1.47 o 
   5   8   0        2.91        2.93      2.37 o 
 -10   9   0        0.06       -0.26      1.23 o 
  -9   9   0        1.10        1.27      0.85 o 
  -8   9   0        4.66        5.84      0.84 o 
  -7   9   0        1.80        1.66      0.78 o 
  -6   9   0        1.18        0.78      0.83 o 
  -5   9   0       21.30       17.53      1.06 o 
  -4   9   0        6.44        7.55      1.03 o 
  -3   9   0      332.78      351.36      4.45 o 
  -2   9   0       62.08       62.44      4.08 o 
  -1   9   0        5.92        7.20      1.36 o 
   0   9   0       23.32       24.88      1.67 o 
   1   9   0       15.45        9.26      1.52 o 
   2   9   0        4.65        3.37      1.47 o 
   3   9   0        0.45       -0.15      1.52 o 
   4   9   0        0.01       -0.09      2.24 o 
  -9  10   0        0.08        0.66      0.87 o 
  -8  10   0       18.18       16.63      1.09 o 
  -7  10   0        7.88        6.54      0.94 o 
  -6  10   0       39.19       37.32      1.47 o 
  -5  10   0       46.95       47.06      1.62 o 
  -4  10   0        1.81        1.91      1.09 o 
  -3  10   0        0.15       -1.97      1.97 o 
  -2  10   0       58.29       62.89      3.05 o 
  -1  10   0        5.18        7.20      1.87 o 
   0  10   0        1.33        2.08      1.33 o 
   1  10   0        0.18        0.43      1.54 o 
   2  10   0        0.07       -1.39      1.39 o 
   3  10   0        1.26        2.38      1.72 o 
  -9  11   0        0.70        0.60      1.00 o 
  -8  11   0        1.37        1.29      0.86 o 
  -7  11   0        0.66        0.47      0.97 o 
  -6  11   0        0.33        0.83      0.98 o 
  -5  11   0        1.88        3.32      1.07 o 
  -4  11   0        5.55        7.01      1.72 o 
  -3  11   0        3.45        2.44      1.54 o 
  -2  11   0        1.76        2.85      2.16 o 
  -1  11   0        0.05        1.67      1.61 o 
   0  11   0        0.02        0.55      1.43 o 
   1  11   0        0.73        0.16      1.74 o 
   2  11   0        0.29       -0.39      2.28 o 
  -8  12   0        0.56        1.14      1.17 o 
  -7  12   0        0.89        1.20      1.13 o 
  -6  12   0        1.82        0.93      1.23 o 
  -5  12   0        2.28        3.34      1.33 o 
  -4  12   0        0.21       -1.41      1.41 o 
  -3  12   0        2.98        2.70      1.76 o 
  -2  12   0       20.26       21.51      2.63 o 
  -1  12   0       36.03       35.57      8.55 o 
   0  12   0        1.11        0.81      2.34 o 
   1  12   0        2.80        0.51      2.99 o 
  -6  13   0        0.18        0.68      1.56 o 
  -5  13   0        0.44       -0.93      3.03 o 
  -4  13   0       20.83       27.51      3.53 o 
  -3  13   0        0.72        0.76      3.73 o 
  -2  13   0        2.28        0.05      4.23 o 
  -1  13   0        0.01       -3.26      3.39 o 
   1 -13   1        7.60       12.25      6.60 o 
   2 -13   1        0.04        0.67      2.33 o 
   3 -13   1        0.07       -2.20      2.20 o 
   4 -13   1        0.59        0.91      1.61 o 
   5 -13   1        0.16       -0.21      1.67 o 
   6 -13   1        0.06       -1.27      1.58 o 
   7 -13   1        0.24        0.28      1.85 o 
  -1 -12   1        1.63        2.84      2.59 o 
   0 -12   1        0.07       -1.72      1.72 o 
   1 -12   1        3.24        0.63      1.85 o 
   2 -12   1        6.50        9.83      2.04 o 
   3 -12   1        1.97        1.73      1.69 o 
   4 -12   1        7.97        8.14      1.89 o 
   5 -12   1        1.09        2.12      1.28 o 
   6 -12   1        0.25        0.80      1.28 o 
   7 -12   1        1.26        2.17      1.33 o 
   8 -12   1        0.00        1.97      1.20 o 
  -2 -11   1        0.31        3.10      2.14 o 
  -1 -11   1        0.61        1.01      1.82 o 
   0 -11   1        2.71        4.08      1.61 o 
   1 -11   1        2.33        3.45      1.74 o 
   2 -11   1        1.51        0.12      1.52 o 
   3 -11   1        0.05        0.44      1.41 o 
   4 -11   1        1.53        2.32      1.22 o 
   5 -11   1        2.20        0.09      1.14 o 
   6 -11   1        2.25        3.32      1.07 o 
   7 -11   1        7.96        7.63      1.08 o 
   8 -11   1        0.09        0.83      0.94 o 
   9 -11   1        0.10        1.30      1.25 o 
  -3 -10   1        0.63        0.13      1.62 o 
  -2 -10   1        0.03        0.84      1.46 o 
  -1 -10   1        0.74        0.20      1.32 o 
   0 -10   1        0.30        1.00      1.49 o 
   1 -10   1       25.00       24.76      1.94 o 
   2 -10   1        0.56        1.00      1.41 o 
   3 -10   1       21.46       16.11      2.63 o 
   4 -10   1      112.08      106.96      2.63 o 
   5 -10   1        5.88        3.73      1.03 o 
   6 -10   1        0.81        0.86      0.94 o 
   7 -10   1       24.65       22.56      1.37 o 
   8 -10   1        1.45        1.61      0.84 o 
   9 -10   1        0.10        0.47      1.01 o 
  -4  -9   1        0.56       -1.33      2.21 o 
  -3  -9   1        0.00       -0.17      1.46 o 
  -2  -9   1        0.07        1.79      1.39 o 
  -1  -9   1       89.27       94.30      3.05 o 
   0  -9   1       54.78       66.55      2.52 o 
   1  -9   1       85.17       85.89      2.84 o 
   2  -9   1       75.02       81.64      3.19 o 
   3  -9   1        0.94        0.06      1.00 o 
   4  -9   1       23.04       20.63      1.17 o 
   5  -9   1       81.56       81.98      2.15 o 
   6  -9   1        2.12        1.66      0.86 o 
   7  -9   1       16.98       17.42      1.23 o 
   8  -9   1        6.73        6.95      0.93 o 
   9  -9   1        0.04       -0.30      1.03 o 
  10  -9   1        1.03        2.64      1.76 o 
  -5  -8   1        0.65        1.66      2.71 o 
  -4  -8   1       32.99       31.05      2.40 o 
  -3  -8   1       23.50       23.25      2.06 o 
  -2  -8   1      383.96      394.25      7.01 o 
  -1  -8   1       55.42       52.08      2.07 o 
   0  -8   1       15.95       14.31      1.45 o 
   1  -8   1       30.09       37.63      2.02 o 
   2  -8   1       98.00       98.66      2.46 o 
   3  -8   1      289.74      264.23      3.57 o 
   4  -8   1      121.20      131.53      2.20 o 
   5  -8   1        2.34        2.65      0.81 o 
   6  -8   1        0.05        0.78      0.73 o 
   7  -8   1        0.97        0.81      0.73 o 
   8  -8   1        7.72       10.11      1.09 o 
   9  -8   1        9.27       10.85      1.36 o 
  10  -8   1        0.19        2.41      1.48 o 
  -6  -7   1        1.82        0.20      2.36 o 
  -5  -7   1        0.53        4.06      2.14 o 
  -4  -7   1       11.29       12.96      2.06 o 
  -3  -7   1       33.92       36.40      2.56 o 
  -2  -7   1       71.25       72.51      2.89 o 
  -1  -7   1       94.28       94.54      2.79 o 
   0  -7   1       12.86       11.59      1.20 o 
   1  -7   1       30.89       29.15      1.25 o 
   2  -7   1        0.53        0.45      0.62 o 
   3  -7   1       15.62       14.16      1.13 o 
   4  -7   1       43.40       36.99      1.36 o 
   5  -7   1      180.11      189.82      2.80 o 
   6  -7   1       53.93       55.72      1.47 o 
   7  -7   1        6.35        8.60      0.93 o 
   8  -7   1       22.66       22.41      1.62 o 
   9  -7   1        0.02        0.20      1.18 o 
  10  -7   1        6.90       10.19      1.70 o 
  -7  -6   1        0.19        3.62      2.60 o 
  -6  -6   1        3.59        3.90      2.27 o 
  -5  -6   1        7.19        7.33      1.80 o 
  -4  -6   1        0.03        0.46      1.19 o 
  -3  -6   1        9.25        5.43      1.09 o 
  -2  -6   1        0.07        1.11      0.76 o 
  -1  -6   1       21.43       22.98      1.10 o 
   0  -6   1        8.77        9.02      0.77 o 
   1  -6   1       57.74       62.26      1.28 o 
   2  -6   1       26.20       38.45      1.05 o 
   3  -6   1      297.85      310.68      3.07 o 
   4  -6   1       24.38       20.95      0.98 o 
   5  -6   1       33.06       33.52      1.31 o 
   6  -6   1        1.48        3.75      0.71 o 
   7  -6   1       85.10       97.12      2.04 o 
   8  -6   1       48.12       54.24      2.28 o 
   9  -6   1        1.62       -0.14      1.21 o 
  10  -6   1        4.87        4.31      1.91 o 
  -7  -5   1        8.72        8.96      1.98 o 
  -6  -5   1        0.60        0.30      1.43 o 
  -5  -5   1        4.06        5.08      1.47 o 
  -4  -5   1        3.06        3.46      1.05 o 
  -3  -5   1        0.14        0.69      0.84 o 
  -2  -5   1        0.18       -0.23      0.65 o 
  -1  -5   1       68.38       84.20      1.65 o 
   0  -5   1      239.16      307.06      3.03 o 
   1  -5   1       19.78       16.62      0.68 o 
   2  -5   1      298.69      320.85      2.96 o 
   3  -5   1        2.81        2.43      0.49 o 
   4  -5   1      236.77      276.97      2.61 o 
   5  -5   1       82.45      100.10      1.67 o 
   6  -5   1        0.06       -0.61      0.61 o 
   7  -5   1        4.68        7.06      0.93 o 
   8  -5   1        2.99        2.81      1.06 o 
   9  -5   1        1.72        1.43      1.28 o 
  10  -5   1        0.16       -1.58      1.60 o 
  -8  -4   1        5.69        7.49      2.28 o 
  -7  -4   1        0.26        1.79      1.50 o 
  -6  -4   1        0.16       -0.04      1.28 o 
  -5  -4   1        2.93        3.08      1.25 o 
  -4  -4   1      369.65      373.60      4.52 o 
  -3  -4   1      185.52      204.48      2.81 o 
  -2  -4   1       26.78       26.10      1.00 o 
  -1  -4   1       64.56       63.05      1.44 o 
   0  -4   1       37.78       35.67      0.86 o 
   1  -4   1     2221.29     2326.60     16.52 o 
   2  -4   1      791.67      819.08      5.27 o 
   3  -4   1        7.04        3.97      0.56 o 
   4  -4   1       25.53       28.51      0.94 o 
   5  -4   1        7.60        5.71      0.61 o 
   6  -4   1       26.92       26.29      1.15 o 
   7  -4   1        8.34        7.09      1.05 o 
   8  -4   1        0.30        0.43      1.09 o 
   9  -4   1        0.02        0.18      1.89 o 
  10  -4   1        2.24        4.67      2.35 o 
  -8  -3   1        0.47        1.06      1.67 o 
  -7  -3   1       22.50       25.85      2.11 o 
  -6  -3   1       45.64       46.39      2.30 o 
  -5  -3   1       42.25       44.34      2.81 o 
  -4  -3   1        4.20        3.60      0.88 o 
  -3  -3   1       29.75       32.07      1.19 o 
  -2  -3   1       22.30       21.71      0.84 o 
  -1  -3   1      720.26      697.88      4.77 o 
   0  -3   1       10.20        8.47      0.52 o 
   1  -3   1      140.34      155.71      1.61 o 
   2  -3   1        0.12        0.37      0.43 o 
   3  -3   1        0.42        1.40      0.36 o 
   4  -3   1       94.95      106.69      1.36 o 
   5  -3   1       39.81       44.60      1.16 o 
   6  -3   1       80.21       80.81      2.29 o 
   7  -3   1        0.11       -0.92      0.92 o 
   8  -3   1        1.96        2.36      1.47 o 
   9  -3   1        2.42        2.93      1.89 o 
  10  -3   1        0.19       -1.65      2.05 o 
  -9  -2   1        1.83        0.46      2.06 o 
  -8  -2   1        0.17        2.68      1.90 o 
  -7  -2   1        0.32       -1.05      1.39 o 
  -6  -2   1       20.28       20.89      1.71 o 
  -5  -2   1       13.12       10.59      1.27 o 
  -4  -2   1      143.93      116.99      1.78 o 
  -3  -2   1       21.48       32.24      0.97 o 
  -2  -2   1       35.56       40.12      0.97 o 
  -1  -2   1       12.95       11.82      0.56 o 
   0  -2   1      216.51      205.40      1.90 o 
   1  -2   1      481.66      433.92      3.36 o 
   2  -2   1     8879.39     8485.74     46.22 o 
   3  -2   1      106.77       81.62      0.91 o 
   4  -2   1       17.44       19.35      0.60 o 
   5  -2   1       20.15       19.50      0.75 o 
   6  -2   1        3.06        4.76      0.69 o 
   7  -2   1       35.49       34.11      1.85 o 
   8  -2   1       32.96       27.90      2.90 o 
   9  -2   1        2.52        4.63      3.48 o 
  10  -2   1        0.30       -2.19      4.32 o 
  -9  -1   1        6.00        9.94      2.50 o 
  -8  -1   1        2.38        4.13      1.86 o 
  -7  -1   1        0.01       -1.51      1.51 o 
  -6  -1   1       31.85       30.49      1.71 o 
  -5  -1   1        1.79        1.33      0.76 o 
  -4  -1   1        0.01        0.64      0.54 o 
  -3  -1   1        0.54        0.99      0.42 o 
  -2  -1   1       14.45       14.59      0.56 o 
  -1  -1   1     3382.79     3250.38     18.23 o 
   0  -1   1     2469.09     2345.36     15.63 o 
   1  -1   1      413.32      352.80      3.49 o 
   2  -1   1       32.76       31.64      0.78 o 
   3  -1   1       46.01       54.59      1.00 o 
   4  -1   1      192.42      171.03      1.71 o 
   5  -1   1       39.99       42.94      1.16 o 
   6  -1   1        5.19        5.70      0.93 o 
   7  -1   1        8.73        6.73      1.17 o 
   8  -1   1        0.55        0.68      1.50 o 
   9  -1   1        0.83       -1.80      1.80 o 
  -9   0   1        1.39        3.86      2.43 o 
  -8   0   1        6.46        4.74      4.18 o 
  -7   0   1        1.54        2.11      1.36 o 
  -6   0   1        1.10        0.42      0.82 o 
  -5   0   1        2.06        1.46      0.59 o 
  -4   0   1       69.29       69.70      1.21 o 
  -3   0   1     1868.41     1864.18     10.56 o 
  -2   0   1      811.66      754.30      4.35 o 
  -1   0   1        5.48       -0.68      0.68 o 
   0   0   1      180.30      170.85      1.25 o 
   1   0   1     6557.49     6084.53     36.21 o 
   2   0   1      362.74      318.32      2.41 o 
   3   0   1       99.24       95.65      1.37 o 
   4   0   1       39.41       44.89      2.00 o 
   5   0   1        2.92        1.84      0.74 o 
   6   0   1       24.34       24.08      2.17 o 
   7   0   1        1.59       -1.09      1.09 o 
   8   0   1        9.85       14.26      2.17 o 
   9   0   1        3.11        2.68      2.03 o 
 -10   1   1        0.18       -1.61      3.08 o 
  -9   1   1        1.39        0.18      1.86 o 
  -8   1   1        2.70        4.91      1.85 o 
  -7   1   1       16.22       18.97      3.21 o 
  -6   1   1       23.78       24.46      1.30 o 
  -5   1   1       11.78       13.86      0.96 o 
  -4   1   1       33.30       32.19      0.76 o 
  -3   1   1       19.67       19.76      0.58 o 
  -2   1   1     3450.41     3349.97     17.25 o 
  -1   1   1     3855.49     3807.26     38.31 o 
   0   1   1      111.74      110.62      1.04 o 
   1   1   1        8.07        5.66      0.44 o 
   2   1   1        1.09        1.67      0.46 o 
   3   1   1        3.95        5.26      0.70 o 
   4   1   1      286.31      283.89      2.95 o 
   5   1   1        0.00       -0.14      0.77 o 
   6   1   1       33.08       34.96      2.05 o 
   7   1   1       27.61       27.76      1.98 o 
   8   1   1        0.04       -0.81      1.60 o 
   9   1   1        0.28       -0.46      2.02 o 
 -10   2   1        5.03        1.71      2.14 o 
  -9   2   1        4.55        4.11      1.98 o 
  -8   2   1        2.59        4.27      1.43 o 
  -7   2   1        2.21        2.14      0.95 o 
  -6   2   1       17.50       20.24      1.02 o 
  -5   2   1       56.93       47.78      1.08 o 
  -4   2   1     1345.20     1260.83      7.58 o 
  -3   2   1      122.24      138.12      1.23 o 
  -2   2   1      166.05      149.63      2.06 o 
  -1   2   1        8.38        8.61      0.33 o 
   0   2   1      193.61      192.37      1.52 o 
   1   2   1      183.61      194.92      1.89 o 
   2   2   1     1102.88     1066.58      7.27 o 
   3   2   1       18.81       20.04      0.89 o 
   4   2   1       54.80       51.46      1.99 o 
   5   2   1        0.23        1.15      0.87 o 
   6   2   1        0.03       -0.32      1.13 o 
   7   2   1       23.92       25.33      2.83 o 
   8   2   1       66.70       74.98      3.23 o 
 -10   3   1        0.22        0.41      1.94 o 
  -9   3   1        0.04       -0.47      1.28 o 
  -8   3   1       11.65       14.77      1.40 o 
  -7   3   1        3.36        4.34      0.83 o 
  -6   3   1       43.09       49.80      1.51 o 
  -5   3   1        1.46        0.20      0.42 o 
  -4   3   1        1.35        3.11      0.40 o 
  -3   3   1      143.04      120.16      2.15 o 
  -2   3   1       12.43       13.35      1.22 o 
  -1   3   1     1049.76     1020.50      6.45 o 
   0   3   1      265.49      292.45      2.30 o 
   1   3   1       49.32       64.58      1.21 o 
   2   3   1        7.56        8.84      0.70 o 
   3   3   1      192.40      196.71      2.68 o 
   4   3   1      209.73      202.49      2.94 o 
   5   3   1       90.91      105.13      2.78 o 
   6   3   1        0.78        0.04      1.28 o 
   7   3   1        0.08        0.37      1.78 o 
   8   3   1        3.96        2.72      2.21 o 
 -10   4   1        0.05        0.32      1.90 o 
  -9   4   1        0.68        0.73      1.33 o 
  -8   4   1        8.03        9.89      1.05 o 
  -7   4   1        0.59        0.61      0.69 o 
  -6   4   1        7.62        8.98      0.82 o 
  -5   4   1        0.62        0.44      0.45 o 
  -4   4   1      351.92      415.21      3.01 o 
  -3   4   1     1079.45     1043.66      8.69 o 
  -2   4   1       62.59       61.63      1.08 o 
  -1   4   1       22.40       26.14      0.76 o 
   0   4   1       25.07       38.76      0.93 o 
   1   4   1      943.74      995.66      6.98 o 
   2   4   1     1549.76     1613.65     11.40 o 
   3   4   1       14.63       13.49      1.03 o 
   4   4   1        0.09       -0.87      0.87 o 
   5   4   1        1.41        2.41      1.30 o 
   6   4   1       29.05       32.14      2.46 o 
   7   4   1        3.81        3.50      1.76 o 
 -10   5   1        0.87       -1.28      1.28 o 
  -9   5   1        1.25        0.78      1.03 o 
  -8   5   1        1.53       -0.71      0.76 o 
  -7   5   1       32.06       30.90      1.17 o 
  -6   5   1       51.20       60.68      1.28 o 
  -5   5   1        4.36        4.52      0.52 o 
  -4   5   1      140.55      137.11      1.37 o 
  -3   5   1       18.39       14.65      0.65 o 
  -2   5   1      270.82      318.19      2.83 o 
  -1   5   1      138.67      156.31      1.73 o 
   0   5   1        2.20        2.46      0.53 o 
   1   5   1        0.38        0.05      0.60 o 
   2   5   1        9.51        9.98      1.03 o 
   3   5   1       11.95       11.44      1.21 o 
   4   5   1        1.81        1.64      1.04 o 
   5   5   1       34.44       31.39      3.26 o 
   6   5   1        4.61        3.30      2.28 o 
   7   5   1        0.64       -1.50      2.39 o 
 -10   6   1       15.70       16.75      1.79 o 
  -9   6   1       15.25       18.50      1.28 o 
  -8   6   1        0.05        0.22      0.73 o 
  -7   6   1       15.53       15.23      1.24 o 
  -6   6   1        3.82        2.37      0.61 o 
  -5   6   1       94.52       92.21      1.38 o 
  -4   6   1       54.92       47.57      1.28 o 
  -3   6   1       72.34       83.24      1.35 o 
  -2   6   1       37.43       38.91      1.21 o 
  -1   6   1       14.45       14.13      0.79 o 
   0   6   1        0.55        0.21      0.91 o 
   1   6   1       82.53       77.32      2.09 o 
   2   6   1        6.76        5.18      1.11 o 
   3   6   1       51.93       53.91      2.88 o 
   4   6   1        9.43        7.61      1.57 o 
   5   6   1        0.21        0.09      3.57 o 
   6   6   1        2.98        4.52      2.41 o 
 -10   7   1        3.98        3.99      1.63 o 
  -9   7   1        2.79        3.59      0.96 o 
  -8   7   1       20.49       24.78      1.33 o 
  -7   7   1       29.01       29.80      1.08 o 
  -6   7   1       21.85       20.37      0.90 o 
  -5   7   1        6.09        3.85      0.64 o 
  -4   7   1        0.07        0.88      0.60 o 
  -3   7   1        8.64        7.12      0.80 o 
  -2   7   1       12.38       10.43      0.91 o 
  -1   7   1       87.55       86.84      2.10 o 
   0   7   1      113.48      113.82      2.38 o 
   1   7   1       34.14       37.76      1.68 o 
   2   7   1       20.41       19.95      1.97 o 
   3   7   1        1.50        1.37      1.27 o 
   4   7   1       10.39        7.52      2.65 o 
   5   7   1        3.87       -3.87      4.80 o 
   6   7   1        0.22       -1.02      2.43 o 
 -10   8   1        2.02        2.55      1.30 o 
  -9   8   1        0.85       -0.49      0.83 o 
  -8   8   1        0.04        0.29      0.67 o 
  -7   8   1        0.19        0.60      0.65 o 
  -6   8   1       41.84       42.34      1.76 o 
  -5   8   1      123.34      121.03      1.88 o 
  -4   8   1       50.08       57.48      2.09 o 
  -3   8   1       16.61       24.74      1.24 o 
  -2   8   1        0.21        0.33      0.83 o 
  -1   8   1       75.66       70.05      3.15 o 
   0   8   1      740.86      777.66      8.33 o 
   1   8   1       75.26       70.87      2.34 o 
   2   8   1       78.95       80.43      2.92 o 
   3   8   1        2.85        2.81      1.48 o 
   4   8   1        0.19       -0.12      1.57 o 
   5   8   1        0.70       -0.34      2.40 o 
 -10   9   1        1.27        1.44      1.07 o 
  -9   9   1        4.27        3.43      0.88 o 
  -8   9   1        0.07       -0.63      0.63 o 
  -7   9   1       45.76       46.70      1.47 o 
  -6   9   1       12.28       12.20      1.29 o 
  -5   9   1        5.63        4.81      0.80 o 
  -4   9   1       44.01       43.45      1.61 o 
  -3   9   1       73.56       76.19      2.27 o 
  -2   9   1      100.61      110.27      4.56 o 
  -1   9   1      170.25      173.96      5.88 o 
   0   9   1        0.63        0.67      1.03 o 
   1   9   1        0.00       -0.17      1.05 o 
   2   9   1        0.48        0.46      1.34 o 
   3   9   1        0.34        0.15      1.47 o 
   4   9   1        0.07       -0.79      1.63 o 
  -9  10   1        7.86        6.38      1.02 o 
  -8  10   1        0.44        1.31      0.81 o 
  -7  10   1        2.42        1.49      0.77 o 
  -6  10   1       43.82       42.81      1.47 o 
  -5  10   1       21.92       18.25      1.78 o 
  -4  10   1        2.22        1.88      1.13 o 
  -3  10   1       17.01       17.33      3.14 o 
  -2  10   1        0.01        1.25      1.37 o 
  -1  10   1        0.60        0.22      1.44 o 
   0  10   1        0.01       -1.16      1.16 o 
   1  10   1        3.27        1.99      2.12 o 
   2  10   1        0.80        0.23      1.72 o 
   3  10   1        2.53        4.22      2.04 o 
  -9  11   1        2.16        1.92      0.95 o 
  -8  11   1        0.75        0.47      0.82 o 
  -7  11   1        1.71        1.87      0.85 o 
  -6  11   1        1.95        3.49      0.92 o 
  -5  11   1        0.11        1.22      0.97 o 
  -4  11   1        2.03        0.99      1.43 o 
  -3  11   1        4.70       10.32      1.90 o 
  -2  11   1        2.28        2.20      1.58 o 
  -1  11   1        0.80        1.91      1.63 o 
   0  11   1        0.53        1.25      1.78 o 
   1  11   1        0.19       -0.72      1.83 o 
   2  11   1        1.82        2.24      2.50 o 
  -8  12   1        0.15       -0.30      1.06 o 
  -7  12   1        0.27        1.42      1.08 o 
  -6  12   1        3.56        3.89      1.18 o 
  -5  12   1        0.95        0.52      1.28 o 
  -4  12   1        1.93        1.11      1.66 o 
  -3  12   1        7.09        3.35      1.81 o 
  -2  12   1        0.18       -0.37      1.68 o 
  -1  12   1        1.23        1.32      5.23 o 
   0  12   1       15.13       16.04      3.36 o 
  -6  13   1        0.54        0.38      1.61 o 
  -5  13   1        0.24        1.10      1.63 o 
  -4  13   1        0.43       -1.05      3.64 o 
  -3  13   1       10.71       16.33      3.23 o 
  -2  13   1        5.02        2.21      2.42 o 
   1 -13   2        0.80        0.83      2.53 o 
   2 -13   2       21.18       24.40      3.64 o 
   3 -13   2        1.10       -0.01      1.67 o 
   4 -13   2        0.21        1.87      2.06 o 
   5 -13   2        0.03        0.29      1.65 o 
   6 -13   2        0.02        0.61      1.83 o 
   7 -13   2        0.91        4.59      4.46 o 
  -1 -12   2       16.11       19.31      3.28 o 
   0 -12   2       14.97       18.28      2.31 o 
   1 -12   2        2.29        0.76      1.87 o 
   2 -12   2        0.04       -0.54      1.60 o 
   3 -12   2        2.95        2.89      1.77 o 
   4 -12   2        4.04        4.33      1.41 o 
   5 -12   2        3.42        7.43      1.54 o 
   6 -12   2        3.95        3.24      1.56 o 
   7 -12   2        1.22        1.56      1.21 o 
   8 -12   2        0.24        0.80      1.41 o 
  -2 -11   2        0.11        0.76      1.86 o 
  -1 -11   2        0.29        0.58      1.47 o 
   0 -11   2        0.85        3.31      1.72 o 
   1 -11   2        2.78        2.96      1.47 o 
   2 -11   2        7.60       11.47      2.26 o 
   3 -11   2        5.24        5.00      1.67 o 
   4 -11   2        0.25       -1.07      1.08 o 
   5 -11   2        0.28        1.92      1.20 o 
   6 -11   2        3.25        1.06      1.15 o 
   7 -11   2        2.10        1.83      1.18 o 
   8 -11   2        0.87        0.73      0.99 o 
   9 -11   2        5.78        5.09      1.70 o 
  -4 -10   2        0.04       -2.94      2.94 o 
  -3 -10   2        0.05        0.64      1.94 o 
  -2 -10   2        1.19       -0.04      1.61 o 
  -1 -10   2        2.84        3.74      2.07 o 
   0 -10   2       29.89       36.03      2.10 o 
   1 -10   2        0.28        0.10      1.20 o 
   2 -10   2        0.07        2.71      1.45 o 
   3 -10   2       59.93       51.85      2.34 o 
   4 -10   2       40.11       30.38      1.91 o 
   5 -10   2       43.54       35.58      1.98 o 
   6 -10   2       60.25       57.45      2.35 o 
   7 -10   2        0.22       -0.76      0.85 o 
   8 -10   2        0.82        1.30      0.98 o 
   9 -10   2        1.71        3.12      1.54 o 
  -5  -9   2        0.27       -2.40      2.40 o 
  -4  -9   2        2.25        1.10      2.18 o 
  -3  -9   2       14.91       14.08      2.01 o 
  -2  -9   2       13.23       11.93      2.33 o 
  -1  -9   2       11.63       11.94      1.63 o 
   0  -9   2       50.66       52.18      2.27 o 
   1  -9   2      346.11      338.88      4.52 o 
   2  -9   2        3.22        3.75      1.42 o 
   3  -9   2       53.93       44.49      2.29 o 
   4  -9   2        7.42        9.34      1.12 o 
   5  -9   2        0.69        2.01      0.90 o 
   6  -9   2       11.73       10.55      1.06 o 
   7  -9   2        9.19        9.84      1.00 o 
   8  -9   2        1.48        1.86      0.95 o 
   9  -9   2        1.95        1.91      1.34 o 
  -5  -8   2        4.52        5.17      3.85 o 
  -4  -8   2        3.49        2.18      1.99 o 
  -3  -8   2      141.84      149.72      4.72 o 
  -2  -8   2      194.97      191.20      4.91 o 
  -1  -8   2      104.67       91.99      2.74 o 
   0  -8   2       42.79       46.53      2.07 o 
   1  -8   2       21.71       21.06      1.57 o 
   2  -8   2        8.61        9.25      1.23 o 
   3  -8   2       88.11       94.32      2.00 o 
   4  -8   2       29.23       28.31      1.28 o 
   5  -8   2       60.29       55.14      1.79 o 
   6  -8   2        2.24        2.34      0.75 o 
   7  -8   2        0.35        0.31      0.81 o 
   8  -8   2        0.14       -1.03      1.15 o 
   9  -8   2        1.33        0.76      1.29 o 
  10  -8   2        3.42        4.49      6.11 o 
  -6  -7   2        4.38        5.85      2.65 o 
  -5  -7   2       37.51       36.55      3.36 o 
  -4  -7   2        9.57        8.27      1.67 o 
  -3  -7   2       89.08       85.43      2.97 o 
  -2  -7   2        0.37        0.99      1.01 o 
  -1  -7   2        0.06        0.46      0.83 o 
   0  -7   2       11.74       11.05      1.20 o 
   1  -7   2        5.82        9.27      0.92 o 
   2  -7   2      445.69      517.93      4.25 o 
   3  -7   2       47.87       44.20      1.26 o 
   4  -7   2       96.89      101.81      2.11 o 
   5  -7   2        0.45        0.23      0.65 o 
   6  -7   2        0.34        1.32      0.72 o 
   7  -7   2      175.98      193.28      4.45 o 
   8  -7   2       11.67       12.10      1.32 o 
   9  -7   2       19.46       22.14      1.93 o 
  10  -7   2        2.55        2.57      1.81 o 
  -7  -6   2        0.40       -1.67      3.37 o 
  -6  -6   2        4.74       10.32      2.14 o 
  -5  -6   2        2.19        5.06      1.55 o 
  -4  -6   2        1.50        0.63      1.03 o 
  -3  -6   2        0.37        1.39      0.90 o 
  -2  -6   2       59.62       59.91      1.70 o 
  -1  -6   2      203.12      193.17      2.68 o 
   0  -6   2       49.54       55.07      1.52 o 
   1  -6   2       15.51       20.17      0.83 o 
   2  -6   2       16.36       19.14      0.96 o 
   3  -6   2       18.23       15.24      0.81 o 
   4  -6   2      150.64      159.76      2.24 o 
   5  -6   2        5.54        5.29      0.75 o 
   6  -6   2      249.17      256.78      3.87 o 
   7  -6   2        0.51       -0.34      0.86 o 
   8  -6   2        0.52       -0.04      1.11 o 
   9  -6   2       17.26       21.01      2.36 o 
  10  -6   2        8.24        6.65      3.07 o 
  -7  -5   2        2.62        4.29      1.80 o 
  -6  -5   2        1.32        0.41      1.41 o 
  -5  -5   2       41.51       37.74      2.23 o 
  -4  -5   2        0.22        1.17      0.93 o 
  -3  -5   2       20.06       24.64      1.34 o 
  -2  -5   2        7.92       10.26      0.84 o 
  -1  -5   2       10.04       12.10      0.78 o 
   0  -5   2       10.37        8.10      0.75 o 
   1  -5   2     3752.26     3993.15     22.42 o 
   2  -5   2        0.96        0.54      0.39 o 
   3  -5   2      425.19      452.87      3.63 o 
   4  -5   2        0.00       -0.27      0.46 o 
   5  -5   2        0.42        1.52      0.57 o 
   6  -5   2       34.96       38.63      1.39 o 
   7  -5   2        1.89        2.35      0.96 o 
   8  -5   2        0.21        0.10      1.15 o 
   9  -5   2        0.00       -1.05      2.30 o 
  10  -5   2        0.06        0.44      2.08 o 
  -8  -4   2        0.27       -0.80      1.64 o 
  -7  -4   2        0.36        3.31      1.57 o 
  -6  -4   2       12.73       13.59      1.78 o 
  -5  -4   2       22.13       20.31      1.74 o 
  -4  -4   2        5.76        3.22      0.95 o 
  -3  -4   2       57.15       56.50      1.80 o 
  -2  -4   2      288.49      236.37      2.82 o 
  -1  -4   2      120.92      108.68      1.63 o 
   0  -4   2     1342.04     1400.03      8.88 o 
   1  -4   2       63.12       59.59      1.13 o 
   2  -4   2        1.75        0.77      0.38 o 
   3  -4   2       11.62       18.13      0.56 o 
   4  -4   2      535.30      504.01      3.66 o 
   5  -4   2      136.45      140.05      1.98 o 
   6  -4   2        8.16        5.45      0.99 o 
   7  -4   2        0.00       -0.01      1.03 o 
   8  -4   2        0.35       -0.06      1.33 o 
   9  -4   2        0.42       -1.56      2.08 o 
  10  -4   2       10.44        8.46      3.03 o 
  -8  -3   2        2.70        1.07      1.88 o 
  -7  -3   2        4.74        2.77      1.47 o 
  -6  -3   2       71.30       76.41      2.79 o 
  -5  -3   2       74.59       65.30      2.36 o 
  -4  -3   2        0.01        0.05      0.71 o 
  -3  -3   2        0.10        0.06      0.55 o 
  -2  -3   2        4.41        2.38      0.52 o 
  -1  -3   2       11.21       12.39      0.64 o 
   0  -3   2      120.12      135.75      1.78 o 
   1  -3   2        8.41        7.45      0.55 o 
   2  -3   2      195.51      182.44      1.78 o 
   3  -3   2       58.74       55.99      0.90 o 
   4  -3   2        1.38        0.23      0.38 o 
   5  -3   2       16.86       13.98      0.79 o 
   6  -3   2        0.32        0.60      0.61 o 
   7  -3   2        6.42        7.42      1.14 o 
   8  -3   2       12.16       12.39      2.41 o 
   9  -3   2        0.44        0.42      2.01 o 
  10  -3   2        0.17       -0.98      2.15 o 
  -9  -2   2        5.79        4.87      2.16 o 
  -8  -2   2       12.81       13.07      2.21 o 
  -7  -2   2        0.67        0.14      1.19 o 
  -6  -2   2        8.24        9.45      1.36 o 
  -5  -2   2        0.02       -0.94      0.94 o 
  -4  -2   2        1.25       -0.11      0.53 o 
  -3  -2   2       44.43       45.83      1.07 o 
  -2  -2   2        0.89       -0.01      0.42 o 
  -1  -2   2      534.31      546.43      5.39 o 
   0  -2   2      168.68      151.99      1.53 o 
   1  -2   2      173.39      165.33      1.47 o 
   2  -2   2        0.06       -0.10      0.36 o 
   3  -2   2        9.33       14.16      0.47 o 
   4  -2   2      956.25     1105.52      5.81 o 
   5  -2   2        4.90        6.97      0.65 o 
   6  -2   2       20.20       25.27      1.82 o 
   7  -2   2        0.71        1.75      1.58 o 
   8  -2   2        3.19        2.35      1.52 o 
   9  -2   2        1.45       -1.14      1.89 o 
  -9  -1   2        0.04       -2.10      2.10 o 
  -8  -1   2        1.62        1.50      1.63 o 
  -7  -1   2        3.45        1.66      1.45 o 
  -6  -1   2        0.67        0.53      0.88 o 
  -5  -1   2        7.20        4.50      0.78 o 
  -4  -1   2        6.26        4.21      0.59 o 
  -3  -1   2       26.14       36.99      0.84 o 
  -2  -1   2      226.10      215.25      2.05 o 
  -1  -1   2      656.60      640.71      3.67 o 
   0  -1   2      892.45      799.36      4.39 o 
   1  -1   2     4273.51     3796.52     17.64 o 
   2  -1   2      437.23      401.20      2.83 o 
   3  -1   2      212.91      204.53      1.93 o 
   4  -1   2       15.13       14.70      0.68 o 
   5  -1   2       21.00       20.21      1.01 o 
   6  -1   2       32.87       33.86      1.76 o 
   7  -1   2       18.73       22.14      1.68 o 
   8  -1   2       14.72       14.92      2.17 o 
   9  -1   2        0.48       -1.69      1.69 o 
 -10   0   2        0.08        1.09      3.30 o 
  -9   0   2        2.06       -0.79      2.15 o 
  -8   0   2        6.18        8.34      2.21 o 
  -7   0   2       12.77       13.66      1.50 o 
  -6   0   2        7.33        8.40      1.13 o 
  -5   0   2       22.27       23.26      0.95 o 
  -4   0   2      403.78      403.24      2.93 o 
  -3   0   2      497.30      476.29      2.88 o 
  -2   0   2    47651.09    44521.16    224.83 o 
  -1   0   2      495.15      472.50      2.53 o 
   0   0   2     2660.44     2506.91     13.03 o 
   1   0   2        0.12       -0.36      0.36 o 
   2   0   2      146.40      140.33      1.58 o 
   3   0   2      498.62      457.24      3.57 o 
   4   0   2      382.98      337.36      3.03 o 
   5   0   2       49.50       46.30      2.06 o 
   6   0   2        7.09        6.33      1.29 o 
   7   0   2        0.78        1.20      1.21 o 
   8   0   2        7.40        7.79      1.59 o 
   9   0   2        2.40        3.57      2.42 o 
 -10   1   2        0.50       -2.15      2.15 o 
  -9   1   2        4.82        4.45      2.21 o 
  -8   1   2        1.27        2.22      3.28 o 
  -7   1   2        7.50        5.82      1.19 o 
  -6   1   2       13.62       13.03      1.03 o 
  -5   1   2      430.27      415.19      3.55 o 
  -4   1   2      386.71      392.92      2.89 o 
  -3   1   2      192.12      180.96      1.44 o 
  -2   1   2      119.18      112.39      0.90 o 
  -1   1   2      109.81      105.66      0.80 o 
   0   1   2       49.54       33.66      0.66 o 
   1   1   2      190.74      215.29      1.91 o 
   2   1   2        0.34       -0.39      0.39 o 
   3   1   2      255.11      253.64      2.95 o 
   4   1   2        4.90        4.82      0.87 o 
   5   1   2       12.52       15.45      1.19 o 
   6   1   2       30.75       27.59      1.88 o 
   7   1   2       23.84       25.48      2.02 o 
   8   1   2       34.23       36.68      2.47 o 
   9   1   2        0.38        0.04      2.16 o 
 -10   2   2        0.02       -0.39      2.10 o 
  -9   2   2        4.29        5.93      2.08 o 
  -8   2   2       30.93       38.12      2.33 o 
  -7   2   2        0.00       -0.19      0.88 o 
  -6   2   2        5.74        5.46      0.76 o 
  -5   2   2       24.72       21.36      0.84 o 
  -4   2   2        8.13        8.41      0.47 o 
  -3   2   2      351.83      321.15      2.90 o 
  -2   2   2        0.00        0.97      0.84 o 
  -1   2   2      326.31      324.44      2.24 o 
   0   2   2       66.09       70.90      0.92 o 
   1   2   2        6.86        9.30      0.54 o 
   2   2   2       27.91       30.04      0.95 o 
   3   2   2       34.58       26.94      1.60 o 
   4   2   2       57.69       63.71      1.87 o 
   5   2   2       59.55       64.91      2.08 o 
   6   2   2        7.98       10.44      1.59 o 
   7   2   2        0.37        3.53      2.41 o 
   8   2   2        0.23       -1.52      1.52 o 
 -10   3   2        0.18        0.81      2.28 o 
  -9   3   2        0.14        1.73      1.35 o 
  -8   3   2        0.30       -0.19      0.94 o 
  -7   3   2        4.34        3.95      0.91 o 
  -6   3   2       37.21       39.94      1.16 o 
  -5   3   2       34.08       29.84      0.75 o 
  -4   3   2      167.42      144.16      1.22 o 
  -3   3   2       35.32       30.79      1.67 o 
  -2   3   2       35.69       34.43      0.85 o 
  -1   3   2      145.27      152.56      1.34 o 
   0   3   2       96.47      125.49      1.34 o 
   1   3   2      941.89     1061.03      6.75 o 
   2   3   2     1108.10     1185.51      8.25 o 
   3   3   2       86.07       81.55      2.45 o 
   4   3   2        8.74        7.94      1.07 o 
   5   3   2       16.98       16.02      1.39 o 
   6   3   2       19.21       20.60      2.85 o 
   7   3   2       35.12       37.21      2.55 o 
   8   3   2        0.31       -1.57      1.67 o 
 -10   4   2        0.00       -1.39      1.39 o 
  -9   4   2        3.45        0.99      1.07 o 
  -8   4   2       10.46       11.22      1.30 o 
  -7   4   2        3.17        3.42      0.80 o 
  -6   4   2        5.74        7.16      0.71 o 
  -5   4   2        4.34        5.90      0.47 o 
  -4   4   2      331.66      329.56      4.25 o 
  -3   4   2       55.79       60.69      3.20 o 
  -2   4   2      439.60      466.58      3.76 o 
  -1   4   2       26.02       47.38      0.88 o 
   0   4   2      207.63      223.37      2.00 o 
   1   4   2       67.73       72.87      1.52 o 
   2   4   2       56.52       55.99      1.54 o 
   3   4   2        0.05        0.21      0.74 o 
   4   4   2        0.24       -0.83      0.83 o 
   5   4   2       34.45       36.42      2.20 o 
   6   4   2        0.02        1.56      1.92 o 
   7   4   2        1.41        2.35      2.55 o 
 -10   5   2        2.13        2.67      1.43 o 
  -9   5   2        1.01        0.36      0.90 o 
  -8   5   2        3.87        4.22      0.83 o 
  -7   5   2       25.98       29.60      1.64 o 
  -6   5   2        0.70        1.16      0.48 o 
  -5   5   2      649.13      690.25      5.91 o 
  -4   5   2        4.36        3.94      0.59 o 
  -3   5   2       17.40       17.26      0.60 o 
  -2   5   2        4.20        3.10      0.51 o 
  -1   5   2        1.32        2.47      0.48 o 
   0   5   2        5.88        3.95      0.56 o 
   1   5   2      336.43      348.11      3.58 o 
   2   5   2       12.33       12.40      1.51 o 
   3   5   2        8.23        8.11      1.34 o 
   4   5   2        2.18        1.53      1.32 o 
   5   5   2       19.43       20.02      2.68 o 
   6   5   2       11.54       14.04      3.75 o 
   7   5   2        0.20       -0.73      2.31 o 
 -10   6   2        5.61        7.46      1.38 o 
  -9   6   2        4.56        5.55      1.14 o 
  -8   6   2       22.55       22.24      1.10 o 
  -7   6   2        3.84        4.01      1.14 o 
  -6   6   2        0.01       -0.55      0.55 o 
  -5   6   2        0.00       -0.41      0.41 o 
  -4   6   2       50.60       51.15      1.91 o 
  -3   6   2      198.64      200.26      1.88 o 
  -2   6   2      148.35      146.61      2.20 o 
  -1   6   2        0.32       -0.52      0.52 o 
   0   6   2       11.78       13.38      0.92 o 
   1   6   2        0.29       -0.34      0.81 o 
   2   6   2      117.30      116.16      2.88 o 
   3   6   2       15.15       17.56      1.69 o 
   4   6   2        3.24        5.27      2.68 o 
   5   6   2       10.76       12.21      2.60 o 
   6   6   2        0.07        1.72      2.31 o 
 -10   7   2        0.09       -0.20      0.97 o 
  -9   7   2        0.19        0.51      0.82 o 
  -8   7   2       13.76       12.12      0.90 o 
  -7   7   2        1.97        2.41      0.59 o 
  -6   7   2       54.96       53.20      1.77 o 
  -5   7   2       11.24       11.79      0.79 o 
  -4   7   2        8.54        9.37      0.70 o 
  -3   7   2        0.94        1.58      0.66 o 
  -2   7   2       16.79       18.32      1.09 o 
  -1   7   2      145.84      155.77      2.30 o 
   0   7   2       87.98      107.19      2.30 o 
   1   7   2      174.48      162.58      3.17 o 
   2   7   2       20.49       19.51      1.71 o 
   3   7   2        3.24        0.10      1.32 o 
   4   7   2        0.06       -1.36      1.36 o 
   5   7   2        0.20        1.65      2.30 o 
 -10   8   2        1.46        2.34      0.99 o 
  -9   8   2        3.19        2.05      0.90 o 
  -8   8   2        8.05        6.48      0.70 o 
  -7   8   2       23.57       24.39      0.94 o 
  -6   8   2       20.51       22.66      1.48 o 
  -5   8   2        0.01        0.31      0.53 o 
  -4   8   2       10.53       11.43      0.96 o 
  -3   8   2       91.21       90.32      2.25 o 
  -2   8   2      629.19      607.08      6.20 o 
  -1   8   2      591.02      583.92      8.75 o 
   0   8   2        4.54        6.17      1.19 o 
   1   8   2       12.85       11.67      1.95 o 
   2   8   2        0.93       -0.68      1.15 o 
   3   8   2        3.56       -0.06      1.37 o 
   4   8   2        2.20        5.08      2.74 o 
 -10   9   2        1.23        1.03      0.98 o 
  -9   9   2        1.51        0.51      0.81 o 
  -8   9   2        0.07       -0.41      0.92 o 
  -7   9   2        6.48        6.51      0.72 o 
  -6   9   2        6.06        5.82      0.80 o 
  -5   9   2      174.64      183.55      3.44 o 
  -4   9   2       34.34       35.67      1.46 o 
  -3   9   2        0.16        0.56      0.89 o 
  -2   9   2       28.03       31.19      2.27 o 
  -1   9   2        3.85        2.02      1.42 o 
   0   9   2        8.12        8.32      2.56 o 
   1   9   2        0.70       -1.03      1.23 o 
   2   9   2        0.10       -1.32      1.32 o 
   3   9   2        0.59        1.19      1.63 o 
   4   9   2        0.12        1.36      3.62 o 
  -9  10   2        0.35        1.68      0.99 o 
  -8  10   2       20.23       17.69      1.14 o 
  -7  10   2       18.29       18.73      1.15 o 
  -6  10   2        2.96        1.53      0.76 o 
  -5  10   2        0.35        1.09      0.86 o 
  -4  10   2       45.38       49.04      1.86 o 
  -3  10   2        5.17        6.26      1.33 o 
  -2  10   2        0.70        1.43      1.43 o 
  -1  10   2        0.13        0.86      1.44 o 
   0  10   2        0.13        0.07      1.33 o 
   1  10   2        1.90       -0.50      1.38 o 
   2  10   2       10.30       12.36      2.38 o 
  -8  11   2        0.21        1.32      1.01 o 
  -7  11   2        0.17       -0.01      0.86 o 
  -6  11   2        1.48        1.74      0.84 o 
  -5  11   2        1.93        2.55      1.16 o 
  -4  11   2        1.44        2.54      1.51 o 
  -3  11   2        0.21       -1.37      1.37 o 
  -2  11   2        0.01        0.20      1.54 o 
  -1  11   2        1.44        3.10      3.00 o 
   0  11   2        1.62        2.72      1.87 o 
   1  11   2        0.60        2.04      1.97 o 
  -7  12   2        0.67        0.39      1.11 o 
  -6  12   2        0.46       -1.08      1.08 o 
  -5  12   2        2.26        3.39      1.62 o 
  -4  12   2       12.71       19.26      2.34 o 
  -3  12   2       36.43       40.26      3.09 o 
  -2  12   2        3.01        4.93      2.33 o 
  -1  12   2        3.98        6.06      2.49 o 
   0  12   2        0.31       -2.19      2.50 o 
  -5  13   2        0.22       -0.86      2.02 o 
  -4  13   2        1.28        4.47      2.50 o 
  -3  13   2        0.10       -1.26      2.14 o 
   0 -13   3        0.19       -3.48      3.48 o 
   1 -13   3        0.00       -1.35      2.32 o 
   2 -13   3        0.48       -2.07      2.07 o 
   3 -13   3        0.63        1.24      1.76 o 
   4 -13   3        0.05        0.06      1.81 o 
   5 -13   3        0.66        0.95      1.79 o 
   6 -13   3        0.26       -0.26      1.90 o 
  -1 -12   3        0.71       -0.28      2.53 o 
   0 -12   3        8.46        9.83      2.05 o 
   1 -12   3        2.56        3.27      1.70 o 
   2 -12   3        8.34        8.59      2.13 o 
   3 -12   3        1.69        1.48      1.34 o 
   4 -12   3        0.03       -1.19      1.19 o 
   5 -12   3        2.39        2.65      1.53 o 
   6 -12   3        0.60        0.77      1.48 o 
   7 -12   3        0.11        0.90      1.45 o 
   8 -12   3        0.76        1.82      1.56 o 
  -3 -11   3        0.16        2.16      2.64 o 
  -2 -11   3        2.23        3.64      1.79 o 
  -1 -11   3        0.68        1.20      1.51 o 
   0 -11   3        1.05        0.46      1.56 o 
   1 -11   3        0.59        1.51      1.41 o 
   2 -11   3        0.46        2.54      1.67 o 
   3 -11   3        1.08       -0.60      1.13 o 
   4 -11   3        4.43        3.51      1.34 o 
   5 -11   3       16.89       17.44      1.98 o 
   6 -11   3        0.29        1.78      1.15 o 
   7 -11   3        0.02       -0.03      1.14 o 
   8 -11   3        1.17        1.89      1.36 o 
  -4 -10   3        0.18        1.92      2.57 o 
  -3 -10   3        0.44       -0.74      1.64 o 
  -2 -10   3        0.46       -1.42      1.42 o 
  -1 -10   3       12.83       17.02      1.88 o 
   0 -10   3        0.53        0.79      1.28 o 
   1 -10   3       13.40       12.06      1.38 o 
   2 -10   3      139.93      131.27      3.58 o 
   3 -10   3        7.95        5.53      1.30 o 
   4 -10   3        0.47       -0.76      1.06 o 
   5 -10   3       41.24       36.21      2.03 o 
   6 -10   3        3.89        1.05      1.06 o 
   7 -10   3        0.00        0.01      1.05 o 
   8 -10   3        3.48        6.24      1.28 o 
   9 -10   3        0.15        0.45      1.42 o 
  -5  -9   3        0.03       -2.32      2.32 o 
  -4  -9   3        0.00       -0.43      4.14 o 
  -3  -9   3       26.55       25.15      2.24 o 
  -2  -9   3        8.96        9.06      1.72 o 
  -1  -9   3       53.00       53.41      2.50 o 
   0  -9   3       66.38       72.31      2.66 o 
   1  -9   3        1.04       -0.42      1.02 o 
   2  -9   3       29.26       24.21      1.73 o 
   3  -9   3       95.78       92.86      3.00 o 
   4  -9   3        8.93        4.74      1.18 o 
   5  -9   3       41.44       38.58      1.93 o 
   6  -9   3       16.14       16.87      1.29 o 
   7  -9   3        0.16       -0.21      0.84 o 
   8  -9   3        3.09        3.31      1.35 o 
   9  -9   3        2.39        5.13      2.23 o 
  -6  -8   3        9.91        3.26      4.39 o 
  -5  -8   3        3.95        5.32      4.64 o 
  -4  -8   3      119.41      131.10      7.65 o 
  -3  -8   3       18.24       21.03      2.02 o 
  -2  -8   3       17.96       16.34      1.75 o 
  -1  -8   3       21.78       20.85      1.71 o 
   0  -8   3       59.62       62.05      2.35 o 
   1  -8   3      304.57      266.23      4.23 o 
   2  -8   3      139.63      155.26      2.50 o 
   3  -8   3        8.60        8.26      0.92 o 
   4  -8   3        1.07        1.33      0.83 o 
   5  -8   3        0.00       -0.08      0.69 o 
   6  -8   3       22.69       22.04      1.33 o 
   7  -8   3       31.34       33.81      1.68 o 
   8  -8   3        1.72        0.40      1.21 o 
   9  -8   3        3.11        2.31      2.00 o 
  -6  -7   3        3.84        4.50      3.85 o 
  -5  -7   3       15.73       17.70      2.87 o 
  -4  -7   3       27.63       24.72      2.64 o 
  -3  -7   3       39.46       37.03      1.80 o 
  -2  -7   3        7.94        8.88      1.16 o 
  -1  -7   3       20.53       15.73      1.19 o 
   0  -7   3        1.58        1.08      0.87 o 
   1  -7   3       15.54       19.49      1.32 o 
   2  -7   3       35.37       32.64      1.29 o 
   3  -7   3      480.15      500.04      3.90 o 
   4  -7   3       69.73       64.42      1.64 o 
   5  -7   3        5.14        4.74      0.87 o 
   6  -7   3       68.35       74.10      2.19 o 
   7  -7   3        0.04       -0.65      0.89 o 
   8  -7   3       28.10       32.25      2.06 o 
   9  -7   3       33.73       38.46      2.86 o 
  10  -7   3        1.63        4.14      2.60 o 
  -7  -6   3        0.30       -1.68      1.68 o 
  -6  -6   3        0.38       -0.33      2.40 o 
  -5  -6   3        0.30       -1.03      1.34 o 
  -4  -6   3        1.27        0.42      1.00 o 
  -3  -6   3       13.10       13.98      1.59 o 
  -2  -6   3        0.25        0.06      0.77 o 
  -1  -6   3       14.10       15.56      1.09 o 
   0  -6   3       34.90       44.61      1.50 o 
   1  -6   3      265.09      268.40      3.11 o 
   2  -6   3       32.85       35.57      0.96 o 
   3  -6   3       19.10       25.20      0.91 o 
   4  -6   3        3.43        2.85      0.61 o 
   5  -6   3      276.94      300.26      4.33 o 
   6  -6   3       89.87       98.17      2.33 o 
   7  -6   3       22.42       24.93      1.72 o 
   8  -6   3       29.34       24.40      2.28 o 
   9  -6   3        0.55       -1.27      1.62 o 
  10  -6   3        1.11        4.05      2.58 o 
  -7  -5   3        0.80       -0.80      1.53 o 
  -6  -5   3        0.30       -1.31      1.31 o 
  -5  -5   3        0.80        1.36      1.29 o 
  -4  -5   3        0.46       -0.39      0.90 o 
  -3  -5   3       15.73       20.72      1.27 o 
  -2  -5   3       96.96      102.87      2.43 o 
  -1  -5   3        0.51        0.65      0.58 o 
   0  -5   3      148.15      161.31      2.18 o 
   1  -5   3        0.16       -0.48      0.48 o 
   2  -5   3      659.88      667.51      4.60 o 
   3  -5   3      165.28      204.76      2.05 o 
   4  -5   3        3.00        0.51      0.47 o 
   5  -5   3       25.29       28.37      1.19 o 
   6  -5   3        8.33        6.07      1.14 o 
   7  -5   3        2.77        2.72      1.30 o 
   8  -5   3        0.18        1.47      1.89 o 
   9  -5   3        1.48        2.63      1.78 o 
  10  -5   3        0.45        4.21      3.35 o 
  -8  -4   3        0.12       -1.94      1.94 o 
  -7  -4   3        0.15       -1.11      1.57 o 
  -6  -4   3       56.25       54.36      2.55 o 
  -5  -4   3       16.24       22.66      1.72 o 
  -4  -4   3       17.30       11.34      1.15 o 
  -3  -4   3       35.00       31.03      1.44 o 
  -2  -4   3        1.12        0.87      0.58 o 
  -1  -4   3     1109.10     1139.48      7.85 o 
   0  -4   3      624.87      564.93      4.42 o 
   1  -4   3       27.99       33.32      0.99 o 
   2  -4   3       40.99       45.51      1.14 o 
   3  -4   3       32.95       33.78      0.86 o 
   4  -4   3       52.96       56.45      1.04 o 
   5  -4   3       46.08       43.19      1.13 o 
   6  -4   3        5.26       11.37      1.04 o 
   7  -4   3        2.04        1.41      1.31 o 
   8  -4   3        5.58        4.86      1.71 o 
   9  -4   3        0.52        2.27      2.03 o 
  10  -4   3        0.73        2.62      3.39 o 
  -8  -3   3        6.32        8.64      3.04 o 
  -7  -3   3        8.44        7.89      1.61 o 
  -6  -3   3        1.66        1.63      1.16 o 
  -5  -3   3        9.47        9.46      1.24 o 
  -4  -3   3        0.29        1.38      0.68 o 
  -3  -3   3      108.59      106.18      2.04 o 
  -2  -3   3      122.96      103.40      1.57 o 
  -1  -3   3      107.61      106.44      1.60 o 
   0  -3   3       28.65       27.66      0.85 o 
   1  -3   3       23.93       19.18      0.73 o 
   2  -3   3      161.42      143.84      1.97 o 
   3  -3   3      308.29      317.14      2.39 o 
   4  -3   3      266.66      273.81      2.34 o 
   5  -3   3        0.36        0.49      0.61 o 
   6  -3   3        9.19        8.27      0.96 o 
   7  -3   3        5.26        6.31      1.38 o 
   8  -3   3        3.78        4.80      2.34 o 
   9  -3   3       40.72       39.67      3.80 o 
  -9  -2   3        0.19        3.48      2.49 o 
  -8  -2   3        5.05        3.23      1.80 o 
  -7  -2   3        6.94        6.10      1.76 o 
  -6  -2   3       12.14        8.10      1.28 o 
  -5  -2   3        1.39        1.74      0.84 o 
  -4  -2   3        0.00        1.45      0.53 o 
  -3  -2   3        1.20        3.14      0.51 o 
  -2  -2   3       44.81       43.34      0.94 o 
  -1  -2   3      131.17      123.34      1.55 o 
   0  -2   3     9348.40     8848.84     48.76 o 
   1  -2   3       59.28       48.56      0.96 o 
   2  -2   3        4.59        6.55      0.42 o 
   3  -2   3       41.60       43.81      0.85 o 
   4  -2   3        0.02        0.11      0.43 o 
   5  -2   3      182.36      172.53      2.61 o 
   6  -2   3      140.71      141.80      3.19 o 
   7  -2   3        5.27        3.35      1.37 o 
   8  -2   3        0.18        1.23      1.57 o 
   9  -2   3        0.00       -1.53      1.53 o 
  -9  -1   3        0.02        1.34      2.21 o 
  -8  -1   3        2.28        3.37      2.28 o 
  -7  -1   3        0.04       -0.41      1.30 o 
  -6  -1   3        0.22        0.87      0.80 o 
  -5  -1   3        1.15        0.71      0.64 o 
  -4  -1   3        1.36        1.01      0.48 o 
  -3  -1   3     1312.64     1306.29      7.23 o 
  -2  -1   3      356.19      379.94      2.65 o 
  -1  -1   3      699.71      694.33      4.42 o 
   0  -1   3        1.04       -0.33      0.33 o 
   1  -1   3      113.17       89.10      0.99 o 
   2  -1   3      500.89      495.26      3.10 o 
   3  -1   3       88.30       79.46      1.29 o 
   4  -1   3       13.04        7.71      0.74 o 
   5  -1   3       42.54       35.32      1.95 o 
   6  -1   3        0.44       -0.20      1.03 o 
   7  -1   3        2.72        2.88      1.28 o 
   8  -1   3        0.57       -0.17      1.54 o 
   9  -1   3        0.85       -1.67      1.86 o 
 -10   0   3        1.25        0.63      3.21 o 
  -9   0   3        0.65       -1.30      1.79 o 
  -8   0   3        0.64       -0.35      2.65 o 
  -7   0   3        0.36       -0.89      1.14 o 
  -6   0   3       21.09       21.11      1.65 o 
  -5   0   3      285.69      315.65      3.37 o 
  -4   0   3      383.50      354.58      4.12 o 
  -3   0   3       28.04       30.25      0.94 o 
  -2   0   3        0.05       -0.28      0.28 o 
  -1   0   3     6201.38     5716.66     35.00 o 
   0   0   3      465.15      467.27      3.06 o 
   1   0   3      410.53      407.65      2.96 o 
   2   0   3      128.37      137.34      1.81 o 
   3   0   3        8.94        9.72      0.67 o 
   4   0   3       55.09       55.84      1.39 o 
   5   0   3        0.17       -0.61      0.76 o 
   6   0   3       25.09       35.22      2.12 o 
   7   0   3       12.98       13.07      1.78 o 
   8   0   3        6.14        6.51      2.36 o 
   9   0   3        0.10       -0.41      3.04 o 
 -10   1   3        0.65        1.87      2.29 o 
  -9   1   3        4.12        2.25      2.01 o 
  -8   1   3        1.57        1.37      1.67 o 
  -7   1   3        4.76        2.49      1.12 o 
  -6   1   3        5.83        5.70      0.87 o 
  -5   1   3        0.27        0.13      0.54 o 
  -4   1   3     1117.94     1065.47      6.71 o 
  -3   1   3     1996.18     1837.03      9.56 o 
  -2   1   3       77.43       89.64      0.76 o 
  -1   1   3        1.16        2.29      0.30 o 
   0   1   3        0.01       -0.01      0.34 o 
   1   1   3        5.38        8.87      0.90 o 
   2   1   3     1238.35     1320.07      8.64 o 
   3   1   3        4.40        4.58      0.67 o 
   4   1   3      205.71      218.55      2.94 o 
   5   1   3       72.89       73.60      2.10 o 
   6   1   3        0.46       -0.59      1.14 o 
   7   1   3        2.11        2.82      1.76 o 
   8   1   3        3.56        5.51      1.75 o 
 -10   2   3        0.67       -0.59      1.92 o 
  -9   2   3        0.02       -0.06      1.40 o 
  -8   2   3        5.10        2.56      1.13 o 
  -7   2   3       12.03       14.88      1.17 o 
  -6   2   3      113.52      109.92      1.90 o 
  -5   2   3       41.29       45.64      1.04 o 
  -4   2   3       43.50       35.27      0.73 o 
  -3   2   3       13.29       13.08      0.60 o 
  -2   2   3       69.33       65.19      0.95 o 
  -1   2   3      167.56      190.31      1.49 o 
   0   2   3     1632.91     1686.01      8.34 o 
   1   2   3       20.34       19.76      0.80 o 
   2   2   3       75.93       71.28      1.42 o 
   3   2   3        0.01       -0.65      0.65 o 
   4   2   3        0.13       -0.20      0.81 o 
   5   2   3      142.46      134.55      2.85 o 
   6   2   3      281.57      278.41      5.27 o 
   7   2   3        0.01       -1.12      1.43 o 
   8   2   3        4.03        3.34      1.86 o 
 -10   3   3        1.57        0.80      1.97 o 
  -9   3   3        0.28       -1.07      1.07 o 
  -8   3   3       12.62       12.90      1.25 o 
  -7   3   3        1.03        1.06      0.79 o 
  -6   3   3        2.45        1.23      0.56 o 
  -5   3   3       36.67       33.65      0.88 o 
  -4   3   3       40.60       45.01      1.01 o 
  -3   3   3      212.67      229.57      4.71 o 
  -2   3   3      125.76      130.41      1.38 o 
  -1   3   3        0.14        0.05      0.32 o 
   0   3   3        4.99        5.74      0.43 o 
   1   3   3      559.73      595.00      4.15 o 
   2   3   3      676.43      684.09      5.25 o 
   3   3   3      259.95      274.93      3.45 o 
   4   3   3        0.32       -0.07      0.87 o 
   5   3   3        0.66        0.34      1.04 o 
   6   3   3        8.34       11.17      1.76 o 
   7   3   3        0.47       -0.81      2.22 o 
 -10   4   3        1.50        1.36      1.47 o 
  -9   4   3        0.01       -0.97      0.97 o 
  -8   4   3        1.54        3.42      0.92 o 
  -7   4   3        0.37        0.40      0.75 o 
  -6   4   3       68.02       73.20      1.26 o 
  -5   4   3      173.84      162.95      2.06 o 
  -4   4   3        9.38        9.21      1.45 o 
  -3   4   3        0.24        0.06      0.52 o 
  -2   4   3       16.76       27.51      0.70 o 
  -1   4   3     1165.09     1260.51      6.88 o 
   0   4   3     2773.55     3018.54     13.92 o 
   1   4   3       23.36       23.69      1.06 o 
   2   4   3        0.05       -0.16      0.67 o 
   3   4   3        3.06        3.20      0.89 o 
   4   4   3       95.88       95.34      2.51 o 
   5   4   3       12.06       13.64      2.07 o 
   6   4   3        0.13       -2.31      2.31 o 
   7   4   3        0.46       -1.20      2.29 o 
 -10   5   3        0.68       -1.06      1.06 o 
  -9   5   3        8.49        7.77      1.15 o 
  -8   5   3        9.86       10.36      1.00 o 
  -7   5   3        2.01        1.97      0.67 o 
  -6   5   3       32.53       30.89      1.04 o 
  -5   5   3        5.04        5.00      1.12 o 
  -4   5   3       92.50       93.99      3.73 o 
  -3   5   3      137.80      136.36      1.40 o 
  -2   5   3        6.42       11.22      0.58 o 
  -1   5   3        7.51        7.34      0.58 o 
   0   5   3       12.45       14.13      0.72 o 
   1   5   3       17.95       20.49      1.28 o 
   2   5   3        2.82        1.74      0.95 o 
   3   5   3       62.48       61.55      2.49 o 
   4   5   3       29.08       28.24      2.07 o 
   5   5   3        4.31        2.71      2.14 o 
   6   5   3        0.00       -1.97      2.05 o 
 -10   6   3        0.08       -0.81      0.94 o 
  -9   6   3        2.94        3.21      0.87 o 
  -8   6   3        0.10       -0.42      0.68 o 
  -7   6   3       29.39       23.97      1.77 o 
  -6   6   3       30.88       24.77      1.16 o 
  -5   6   3       36.07       41.70      2.54 o 
  -4   6   3       32.90       33.10      0.97 o 
  -3   6   3        2.76        2.53      0.53 o 
  -2   6   3        5.00        4.01      0.63 o 
  -1   6   3      128.42      140.29      1.89 o 
   0   6   3       25.73       19.68      1.07 o 
   1   6   3      154.98      147.36      2.89 o 
   2   6   3        8.53        8.63      1.41 o 
   3   6   3        0.02        1.15      1.24 o 
   4   6   3       12.73       13.95      1.65 o 
   5   6   3        2.46        2.63      2.40 o 
   6   6   3        0.07        3.07      2.40 o 
 -10   7   3        4.52        2.05      1.44 o 
  -9   7   3        2.12        1.56      0.78 o 
  -8   7   3        6.24        6.24      0.77 o 
  -7   7   3        0.64        1.17      0.63 o 
  -6   7   3        0.00       -1.85      1.85 o 
  -5   7   3        0.38        0.85      0.56 o 
  -4   7   3        8.39       10.86      0.64 o 
  -3   7   3       28.87       29.49      1.02 o 
  -2   7   3      119.11      129.75      2.39 o 
  -1   7   3        6.24        8.22      1.06 o 
   0   7   3       16.46       15.07      1.37 o 
   1   7   3        6.17        7.43      1.15 o 
   2   7   3       30.38       26.85      1.92 o 
   3   7   3        9.19        5.91      1.50 o 
   4   7   3        1.38        1.85      1.43 o 
   5   7   3        0.80        2.88      2.40 o 
 -10   8   3        0.02        0.58      0.92 o 
  -9   8   3        0.00       -0.69      0.69 o 
  -8   8   3        6.45        4.79      0.76 o 
  -7   8   3       25.71       26.02      1.33 o 
  -6   8   3       11.61       12.42      1.12 o 
  -5   8   3        3.53        2.06      0.90 o 
  -4   8   3        7.44        5.59      0.81 o 
  -3   8   3       36.56       36.46      2.14 o 
  -2   8   3      696.57      717.68      7.00 o 
  -1   8   3      140.29      127.53      4.43 o 
   0   8   3      130.28      116.35      3.27 o 
   1   8   3        5.16        3.74      1.36 o 
   2   8   3        0.19        0.93      1.33 o 
   3   8   3        2.37        2.25      1.52 o 
   4   8   3       10.31       12.16      1.86 o 
  -9   9   3       15.83       15.15      1.37 o 
  -8   9   3        3.63        2.80      0.94 o 
  -7   9   3        5.29        4.73      0.75 o 
  -6   9   3       12.87       11.48      1.00 o 
  -5   9   3       36.11       33.55      2.08 o 
  -4   9   3       65.20       70.35      2.71 o 
  -3   9   3      173.30      182.13      3.49 o 
  -2   9   3        3.50        1.01      1.59 o 
  -1   9   3        0.16        0.04      1.27 o 
   0   9   3        0.13       -0.59      1.23 o 
   1   9   3        0.60        1.44      1.23 o 
   2   9   3        0.00       -0.95      1.62 o 
   3   9   3        2.02       -0.14      1.80 o 
  -9  10   3        0.51        0.15      0.86 o 
  -8  10   3        7.74        7.89      1.00 o 
  -7  10   3       11.61        9.38      1.33 o 
  -6  10   3        3.26        2.12      0.85 o 
  -5  10   3        2.74        2.43      0.89 o 
  -4  10   3        0.31       -0.42      0.87 o 
  -3  10   3        0.25        3.13      1.47 o 
  -2  10   3        0.08        0.45      1.41 o 
  -1  10   3        6.76        3.43      1.66 o 
   0  10   3        3.87        2.65      1.49 o 
   1  10   3        7.85        5.01      1.97 o 
   2  10   3        0.00        0.07      2.04 o 
  -8  11   3        1.15        1.43      0.90 o 
  -7  11   3        0.23       -0.48      0.78 o 
  -6  11   3        1.56        0.70      0.79 o 
  -5  11   3        4.07        5.75      1.72 o 
  -4  11   3        1.67        1.91      1.48 o 
  -3  11   3        0.29        0.69      1.45 o 
  -2  11   3        0.25       -1.42      1.42 o 
  -1  11   3        0.00       -0.45      1.60 o 
   0  11   3        0.60        2.69      2.39 o 
   1  11   3        7.87        9.11      5.02 o 
  -7  12   3        0.43        0.22      1.10 o 
  -6  12   3        0.24        0.54      1.23 o 
  -5  12   3        7.10        8.37      1.82 o 
  -4  12   3        0.21       -1.56      1.56 o 
  -3  12   3        0.32       -1.86      1.86 o 
  -2  12   3       12.79       20.55      4.80 o 
  -1  12   3        0.46        1.05      2.29 o 
   0 -13   4       10.81       13.35      2.67 o 
   1 -13   4        1.07        2.76      2.10 o 
   2 -13   4        0.03        0.83      2.29 o 
   3 -13   4        0.00       -0.65      2.06 o 
   4 -13   4        0.00        0.38      1.94 o 
   5 -13   4        1.13        4.26      2.12 o 
   6 -13   4        1.41       -1.83      3.08 o 
  -1 -12   4        1.18        1.44      2.51 o 
   0 -12   4        0.58       -1.49      1.49 o 
   1 -12   4        1.18        0.72      1.55 o 
   2 -12   4        3.92        8.68      1.74 o 
   3 -12   4        4.92        4.34      1.67 o 
   4 -12   4        7.76       11.06      2.87 o 
   5 -12   4        1.72        1.17      1.52 o 
   6 -12   4        0.27        0.67      1.47 o 
   7 -12   4        1.40        1.43      1.82 o 
  -3 -11   4        0.22       -1.69      2.80 o 
  -2 -11   4        0.12        2.45      1.80 o 
  -1 -11   4        1.31        0.46      2.03 o 
   0 -11   4        4.02        5.62      1.57 o 
   1 -11   4        5.42        6.81      2.23 o 
   2 -11   4        0.00       -0.83      1.10 o 
   3 -11   4        0.03       -0.07      1.20 o 
   4 -11   4        5.64        3.46      1.53 o 
   5 -11   4        3.36        4.45      1.57 o 
   6 -11   4        1.27        2.42      1.47 o 
   7 -11   4       18.89       24.67      3.63 o 
   8 -11   4        0.53        0.83      1.57 o 
  -4 -10   4        0.40       -2.56      2.56 o 
  -3 -10   4        1.23        1.49      2.25 o 
  -2 -10   4        5.49        5.72      2.24 o 
  -1 -10   4        1.15        2.91      1.59 o 
   0 -10   4        2.69        2.72      1.38 o 
   1 -10   4       36.79       35.80      3.20 o 
   2 -10   4       25.89       19.36      1.58 o 
   3 -10   4       92.74       75.06      2.80 o 
   4 -10   4      111.11       99.26      3.54 o 
   5 -10   4        0.22       -1.11      1.11 o 
   6 -10   4        0.51       -0.28      1.07 o 
   7 -10   4        2.43        4.32      1.20 o 
   8 -10   4        6.58        3.96      1.55 o 
   9 -10   4        7.19       10.12      3.39 o 
  -5  -9   4        6.44        5.31      4.30 o 
  -4  -9   4        5.00        4.17      2.43 o 
  -3  -9   4        7.81        5.96      1.78 o 
  -2  -9   4       18.61       20.24      2.03 o 
  -1  -9   4      187.19      193.49      4.40 o 
   0  -9   4        0.08       -0.62      1.16 o 
   1  -9   4       79.86       63.88      2.42 o 
   2  -9   4       19.70       20.52      1.62 o 
   3  -9   4        0.00        0.90      0.92 o 
   4  -9   4       16.81       13.69      2.13 o 
   5  -9   4       29.41       30.58      1.78 o 
   6  -9   4        6.57        7.08      1.63 o 
   7  -9   4        5.45        5.20      1.22 o 
   8  -9   4        4.67        5.31      1.73 o 
   9  -9   4        0.45        1.89      1.73 o 
  -6  -8   4        0.82        2.95      2.64 o 
  -5  -8   4       29.77       32.51      3.52 o 
  -4  -8   4       42.34       48.47      6.88 o 
  -3  -8   4       39.73       33.13      2.30 o 
  -2  -8   4       26.14       27.77      2.04 o 
  -1  -8   4       29.80       33.20      2.03 o 
   0  -8   4        0.03        1.70      1.11 o 
   1  -8   4       43.57       44.45      3.50 o 
   2  -8   4       29.11       35.72      1.42 o 
   3  -8   4       84.47       87.53      1.90 o 
   4  -8   4        0.54        1.63      0.94 o 
   5  -8   4        2.75        2.87      0.93 o 
   6  -8   4        0.59        1.55      1.07 o 
   7  -8   4        0.68        1.54      1.13 o 
   8  -8   4       11.98       10.55      1.95 o 
   9  -8   4        0.01       -0.38      1.67 o 
  -6  -7   4        1.95        5.17      2.06 o 
  -5  -7   4       29.47       34.85      2.67 o 
  -4  -7   4        0.37        0.39      1.33 o 
  -3  -7   4        0.20        0.92      1.03 o 
  -2  -7   4        2.56        2.52      1.00 o 
  -1  -7   4        0.03        2.21      0.91 o 
   0  -7   4      258.07      290.71      3.72 o 
   1  -7   4       34.60       36.58      1.39 o 
   2  -7   4       79.00       89.92      1.93 o 
   3  -7   4        0.10        0.20      0.66 o 
   4  -7   4        0.20        0.00      0.60 o 
   5  -7   4      433.48      411.94      5.36 o 
   6  -7   4       21.58       18.98      1.55 o 
   7  -7   4       81.34       86.95      2.89 o 
   8  -7   4       12.70       11.72      2.48 o 
   9  -7   4        0.25       -2.20      2.20 o 
  -7  -6   4        1.20        0.58      1.98 o 
  -6  -6   4        0.15       -0.55      1.48 o 
  -5  -6   4        0.53        0.93      1.80 o 
  -4  -6   4       11.81       14.60      2.66 o 
  -3  -6   4       48.67       53.82      1.92 o 
  -2  -6   4        4.35        5.30      1.13 o 
  -1  -6   4       37.27       41.15      1.52 o 
   0  -6   4       15.49       17.67      1.06 o 
   1  -6   4       44.46       45.64      1.35 o 
   2  -6   4      143.30      203.31      2.33 o 
   3  -6   4        1.91        2.60      0.55 o 
   4  -6   4      602.20      618.14      4.87 o 
   5  -6   4        4.73        3.33      0.82 o 
   6  -6   4        0.05        1.18      1.02 o 
   7  -6   4       69.77       69.96      3.12 o 
   8  -6   4       34.14       31.77      2.59 o 
   9  -6   4        0.11       -0.06      1.63 o 
  -8  -5   4        0.14       -0.40      2.18 o 
  -7  -5   4        6.33        6.30      1.79 o 
  -6  -5   4        0.64        0.34      1.38 o 
  -5  -5   4       11.93       12.47      1.60 o 
  -4  -5   4        2.60        2.36      1.07 o 
  -3  -5   4        2.26        2.26      0.90 o 
  -2  -5   4        0.07       -0.65      0.65 o 
  -1  -5   4     1464.62     1542.54     10.38 o 
   0  -5   4        3.67        0.98      0.54 o 
   1  -5   4      595.63      549.96      4.54 o 
   2  -5   4       15.97       20.97      0.84 o 
   3  -5   4        0.01        0.04      0.36 o 
   4  -5   4       73.87       77.03      1.44 o 
   5  -5   4        2.08        1.17      0.65 o 
   6  -5   4        0.03       -0.84      0.84 o 
   7  -5   4        0.05       -1.03      1.21 o 
   8  -5   4        0.18       -0.58      1.46 o 
   9  -5   4        1.44        3.49      1.90 o 
  -8  -4   4        2.48        3.42      2.17 o 
  -7  -4   4        6.97        5.61      1.57 o 
  -6  -4   4        0.58        2.39      1.32 o 
  -5  -4   4       13.32       12.24      1.49 o 
  -4  -4   4       43.21       33.77      1.63 o 
  -3  -4   4        1.23        1.98      0.77 o 
  -2  -4   4      360.20      361.53      3.37 o 
  -1  -4   4       87.28       87.00      1.65 o 
   0  -4   4       11.69        9.94      0.71 o 
   1  -4   4       32.96       22.84      0.86 o 
   2  -4   4      916.05      971.39      6.07 o 
   3  -4   4      405.42      448.64      3.23 o 
   4  -4   4       64.77       52.52      1.12 o 
   5  -4   4        0.55        0.61      0.66 o 
   6  -4   4        0.11       -0.43      0.82 o 
   7  -4   4        2.40       -0.40      1.96 o 
   8  -4   4       43.26       42.13      2.95 o 
   9  -4   4        3.73        5.21      2.33 o 
  -9  -3   4        0.52       -2.39      2.39 o 
  -8  -3   4       10.56        9.23      2.52 o 
  -7  -3   4       20.78       16.18      3.60 o 
  -6  -3   4        0.00        0.63      1.24 o 
  -5  -3   4        1.43        1.83      1.07 o 
  -4  -3   4        2.78        2.21      0.77 o 
  -3  -3   4       13.66       11.22      0.83 o 
  -2  -3   4       82.49       69.02      1.36 o 
  -1  -3   4       93.43       96.32      1.44 o 
   0  -3   4       93.98       72.28      1.34 o 
   1  -3   4      107.83       93.00      1.29 o 
   2  -3   4       38.49       39.29      0.93 o 
   3  -3   4       35.94       42.37      0.93 o 
   4  -3   4        3.02        3.93      0.46 o 
   5  -3   4       34.05       40.84      1.65 o 
   6  -3   4       37.04       33.58      1.98 o 
   7  -3   4        6.76        4.35      1.18 o 
   8  -3   4        3.02        2.29      1.71 o 
   9  -3   4        0.17        1.06      1.78 o 
  -9  -2   4        0.32        2.40      2.43 o 
  -8  -2   4        2.45       -0.07      1.94 o 
  -7  -2   4        0.35       -0.97      1.29 o 
  -6  -2   4        0.21       -0.09      0.97 o 
  -5  -2   4        4.46        2.79      0.90 o 
  -4  -2   4        1.42       -0.13      0.56 o 
  -3  -2   4      107.54      133.53      1.59 o 
  -2  -2   4        0.01        2.39      0.42 o 
  -1  -2   4       36.48       34.69      0.79 o 
   0  -2   4       31.88       29.19      0.82 o 
   1  -2   4       10.11       10.33      0.56 o 
   2  -2   4     1936.66     1887.75      9.94 o 
   3  -2   4       14.70       13.42      0.60 o 
   4  -2   4      115.72      131.21      2.26 o 
   5  -2   4        3.92        4.09      1.10 o 
   6  -2   4        4.02        6.16      1.25 o 
   7  -2   4        8.02        5.42      1.40 o 
   8  -2   4       37.05       38.98      4.07 o 
   9  -2   4        2.20        2.98      2.00 o 
  -9  -1   4        0.14        0.80      2.17 o 
  -8  -1   4        0.08       -1.34      2.24 o 
  -7  -1   4        0.33        1.60      1.59 o 
  -6  -1   4        1.65       -0.59      0.99 o 
  -5  -1   4       18.08       23.28      0.99 o 
  -4  -1   4       90.48       98.95      1.42 o 
  -3  -1   4      147.85      166.23      1.55 o 
  -2  -1   4       89.59      110.82      1.16 o 
  -1  -1   4     2165.04     1920.22      9.84 o 
   0  -1   4      533.62      411.73      2.82 o 
   1  -1   4      295.30      327.65      2.31 o 
   2  -1   4        1.47        2.58      0.47 o 
   3  -1   4       20.06       20.91      0.75 o 
   4  -1   4      149.65      158.92      2.22 o 
   5  -1   4       60.52       72.13      2.17 o 
   6  -1   4       57.00       56.71      2.36 o 
   7  -1   4        4.12        4.38      1.43 o 
   8  -1   4        1.45        2.71      1.53 o 
   9  -1   4        0.41       -1.14      1.97 o 
 -10   0   4        0.17       -1.95      2.90 o 
  -9   0   4        0.85        0.36      3.44 o 
  -8   0   4        1.48        1.24      1.92 o 
  -7   0   4        5.08        5.59      1.41 o 
  -6   0   4       64.97       70.52      2.78 o 
  -5   0   4      100.01      100.21      1.86 o 
  -4   0   4     6080.00     5968.92     30.57 o 
  -3   0   4       34.40       47.40      0.93 o 
  -2   0   4     1194.38     1113.47      5.64 o 
  -1   0   4       78.98       68.11      0.85 o 
   0   0   4       63.75       63.62      0.92 o 
   1   0   4      498.65      520.32      3.74 o 
   2   0   4     1068.68     1023.32      7.09 o 
   3   0   4      126.61      145.86      2.02 o 
   4   0   4        9.63        9.38      0.91 o 
   5   0   4        1.62        1.07      1.15 o 
   6   0   4       23.38       22.80      2.05 o 
   7   0   4       17.36       18.94      1.92 o 
   8   0   4        0.01       -0.26      1.50 o 
 -10   1   4        0.13       -0.68      2.03 o 
  -9   1   4        0.64        0.31      1.79 o 
  -8   1   4        4.76        2.82      1.78 o 
  -7   1   4       75.80       74.84      2.31 o 
  -6   1   4       98.14      100.07      2.10 o 
  -5   1   4       35.87       36.87      1.17 o 
  -4   1   4       95.68       84.16      1.30 o 
  -3   1   4       95.13      102.57      0.99 o 
  -2   1   4        0.03        1.62      0.24 o 
  -1   1   4      149.13      156.55      1.30 o 
   0   1   4        0.34        0.10      0.34 o 
   1   1   4      497.96      558.27      4.32 o 
   2   1   4        0.60        1.01      0.55 o 
   3   1   4       91.41       96.21      1.88 o 
   4   1   4      112.24      101.86      2.16 o 
   5   1   4       83.07       79.82      2.27 o 
   6   1   4      124.87      130.97      3.64 o 
   7   1   4        3.30        5.11      1.63 o 
   8   1   4        0.59        1.17      1.72 o 
 -10   2   4        2.73        3.48      3.78 o 
  -9   2   4        0.06       -0.04      1.35 o 
  -8   2   4        2.28        1.20      1.09 o 
  -7   2   4        5.24        4.99      1.29 o 
  -6   2   4        0.18        0.11      0.61 o 
  -5   2   4       33.52       33.24      0.92 o 
  -4   2   4        0.84        0.18      0.33 o 
  -3   2   4       46.53       41.50      0.65 o 
  -2   2   4       48.95       49.92      0.89 o 
  -1   2   4        1.55        1.37      0.32 o 
   0   2   4        3.22        2.76      0.38 o 
   1   2   4      118.29      104.08      1.57 o 
   2   2   4       16.72       17.93      0.91 o 
   3   2   4       79.21       85.01      1.78 o 
   4   2   4       55.54       54.00      1.75 o 
   5   2   4        0.06        0.58      1.03 o 
   6   2   4        0.57       -0.38      1.62 o 
   7   2   4       39.02       35.14      2.57 o 
   8   2   4       12.28       12.80      2.53 o 
 -10   3   4        0.03       -1.93      1.93 o 
  -9   3   4        0.89        1.05      1.12 o 
  -8   3   4        7.76        7.75      1.08 o 
  -7   3   4        5.14        3.28      0.81 o 
  -6   3   4       30.23       30.09      1.00 o 
  -5   3   4       11.95       13.39      0.83 o 
  -4   3   4        6.00        5.83      0.81 o 
  -3   3   4       11.92        9.39      0.77 o 
  -2   3   4       26.28       29.52      0.66 o 
  -1   3   4      706.56      808.22      4.68 o 
   0   3   4     1211.74     1322.43      6.70 o 
   1   3   4      170.98      184.58      1.97 o 
   2   3   4        5.49        5.34      1.06 o 
   3   3   4        8.90        8.77      1.00 o 
   4   3   4       85.08       82.02      2.46 o 
   5   3   4      100.58       99.55      2.95 o 
   6   3   4        4.22        3.76      2.11 o 
   7   3   4        0.52        0.42      4.73 o 
 -10   4   4        0.46       -0.95      1.21 o 
  -9   4   4        1.07        0.92      1.01 o 
  -8   4   4        0.99        1.82      0.86 o 
  -7   4   4        3.65        3.86      0.72 o 
  -6   4   4       36.13       35.33      1.50 o 
  -5   4   4        0.36        2.06      1.21 o 
  -4   4   4       73.56       61.42      3.80 o 
  -3   4   4        0.81        0.17      0.32 o 
  -2   4   4      180.56      177.04      1.42 o 
  -1   4   4       25.91       23.75      0.74 o 
   0   4   4        5.64        5.94      0.52 o 
   1   4   4        2.79        1.98      0.64 o 
   2   4   4        0.93        1.27      0.84 o 
   3   4   4      136.42      123.12      3.23 o 
   4   4   4        0.92        0.48      1.21 o 
   5   4   4        1.93        1.28      1.97 o 
   6   4   4        0.58        0.74      2.11 o 
   7   4   4        1.42       -1.68      5.02 o 
 -10   5   4        1.20        0.14      1.13 o 
  -9   5   4        3.87        3.54      1.01 o 
  -8   5   4        0.00       -0.45      0.70 o 
  -7   5   4      114.30      125.20      6.48 o 
  -6   5   4        1.14        2.87      1.40 o 
  -5   5   4        5.19        5.36      1.44 o 
  -4   5   4        1.99        2.75      1.29 o 
  -3   5   4        2.47        1.70      0.37 o 
  -2   5   4       24.23       28.25      0.90 o 
  -1   5   4      279.32      283.47      2.52 o 
   0   5   4       19.49       23.24      0.88 o 
   1   5   4        1.10        0.81      0.86 o 
   2   5   4        2.83        2.76      1.02 o 
   3   5   4       52.80       54.23      3.10 o 
   4   5   4       37.24       44.97      2.50 o 
   5   5   4        1.61       -0.49      1.93 o 
   6   5   4        0.61       -3.37      3.37 o 
 -10   6   4        4.68        5.43      1.51 o 
  -9   6   4        1.76        2.34      0.90 o 
  -8   6   4        0.02        0.05      0.63 o 
  -7   6   4        0.59        1.30      0.69 o 
  -6   6   4       11.45       13.26      2.94 o 
  -5   6   4       55.67       54.36      2.99 o 
  -4   6   4       33.96       31.13      0.90 o 
  -3   6   4        1.45        0.68      0.61 o 
  -2   6   4        0.86        2.50      1.01 o 
  -1   6   4        0.88        0.26      0.63 o 
   0   6   4      192.75      181.42      2.94 o 
   1   6   4       32.98       35.04      1.64 o 
   2   6   4       16.07       13.90      1.42 o 
   3   6   4       32.96       27.90      1.86 o 
   4   6   4        0.12        0.06      1.39 o 
   5   6   4        0.79        0.21      2.76 o 
 -10   7   4        2.27        3.14      0.95 o 
  -9   7   4        0.04       -0.76      0.76 o 
  -8   7   4        6.36        7.70      1.30 o 
  -7   7   4        7.37        7.83      2.94 o 
  -6   7   4        4.20        0.60      1.65 o 
  -5   7   4        0.59        0.28      0.70 o 
  -4   7   4       11.97       11.94      0.78 o 
  -3   7   4       72.37       80.49      1.58 o 
  -2   7   4       48.97       60.01      1.57 o 
  -1   7   4      164.09      155.85      3.59 o 
   0   7   4       17.81       18.93      1.45 o 
   1   7   4        4.80        4.39      1.10 o 
   2   7   4        0.19       -1.15      1.15 o 
   3   7   4        0.80        0.70      1.23 o 
   4   7   4        0.83        0.72      1.59 o 
   5   7   4        0.21        2.22      3.80 o 
 -10   8   4        2.17        2.52      1.06 o 
  -9   8   4        4.31        4.31      1.06 o 
  -8   8   4        8.68        8.15      1.20 o 
  -7   8   4        0.39        1.18      2.44 o 
  -6   8   4        3.30        0.60      0.88 o 
  -5   8   4       25.93       25.58      1.17 o 
  -4   8   4      361.17      375.89      3.59 o 
  -3   8   4      367.67      372.33      3.92 o 
  -2   8   4        1.29        0.95      1.10 o 
  -1   8   4       10.89       10.66      1.43 o 
   0   8   4        5.71        6.26      1.43 o 
   1   8   4        2.39        1.60      1.20 o 
   2   8   4       11.84       13.13      2.19 o 
   3   8   4       16.79       17.53      1.84 o 
   4   8   4        0.00        0.56      1.99 o 
  -9   9   4        1.46        1.14      0.76 o 
  -8   9   4        4.08        3.06      1.06 o 
  -7   9   4       54.53       58.12      4.19 o 
  -6   9   4       10.78       11.54      0.88 o 
  -5   9   4        0.55       -0.41      0.77 o 
  -4   9   4       18.72       19.20      1.24 o 
  -3   9   4        0.00        0.05      1.05 o 
  -2   9   4       12.53       11.78      1.77 o 
  -1   9   4        1.04       -0.22      1.12 o 
   0   9   4        0.49       -0.23      1.21 o 
   1   9   4        0.45       -0.70      1.25 o 
   2   9   4        0.01        0.73      1.70 o 
   3   9   4        0.11        1.94      2.08 o 
  -9  10   4        3.99        4.49      1.10 o 
  -8  10   4        1.10        0.13      0.86 o 
  -7  10   4        0.20        0.19      0.86 o 
  -6  10   4       16.12       17.08      1.09 o 
  -5  10   4        2.05        0.90      0.86 o 
  -4  10   4        0.43        0.77      0.89 o 
  -3  10   4        0.01        1.57      1.40 o 
  -2  10   4        0.22       -1.18      1.31 o 
  -1  10   4        0.92       -0.40      1.50 o 
   0  10   4       17.99       17.70      3.83 o 
   1  10   4        0.42        3.61      2.40 o 
  -8  11   4        0.11       -0.22      1.04 o 
  -7  11   4        0.34       -0.50      1.03 o 
  -6  11   4        0.63        1.61      0.93 o 
  -5  11   4        0.69        0.72      1.17 o 
  -4  11   4        0.00       -1.03      1.46 o 
  -3  11   4        1.69        0.88      1.60 o 
  -2  11   4        3.06        1.08      1.71 o 
  -1  11   4        0.84        0.06      2.18 o 
   0  11   4        6.20        9.48      2.82 o 
  -6  12   4        3.75        8.74      1.46 o 
  -5  12   4       17.04       19.15      2.20 o 
  -4  12   4        2.96        3.11      2.07 o 
  -3  12   4        2.59        3.16      3.21 o 
  -2  12   4        0.02        1.70      3.98 o 
   0 -13   5        0.30        1.04      2.00 o 
   1 -13   5        0.84       -0.57      1.62 o 
   2 -13   5        0.00       -1.96      3.62 o 
   3 -13   5        0.42        1.75      2.16 o 
   4 -13   5        1.00        3.42      4.00 o 
   5 -13   5        0.00        0.50      2.04 o 
   6 -13   5        0.00       -1.12      1.96 o 
  -1 -12   5        1.66        3.02      1.79 o 
   0 -12   5        3.88        4.71      2.51 o 
   1 -12   5        0.87        0.74      1.34 o 
   2 -12   5        0.09        0.26      1.38 o 
   3 -12   5        1.52        0.77      2.07 o 
   4 -12   5        2.65        1.33      1.62 o 
   5 -12   5        0.19        0.10      2.03 o 
   6 -12   5        2.94        1.34      1.90 o 
   7 -12   5        5.26        6.06      2.19 o 
  -3 -11   5        0.22        1.06      3.33 o 
  -2 -11   5        0.59       -1.21      1.64 o 
  -1 -11   5        0.61       -0.39      1.52 o 
   0 -11   5        0.05       -1.04      1.32 o 
   1 -11   5        0.02       -0.53      1.01 o 
   2 -11   5        4.45        2.30      1.22 o 
   3 -11   5       17.43       17.92      3.88 o 
   4 -11   5        0.62        1.89      1.50 o 
   5 -11   5        0.00        0.09      1.35 o 
   6 -11   5        3.43        4.02      1.67 o 
   7 -11   5        0.48        0.12      1.44 o 
   8 -11   5        3.28        3.65      1.83 o 
  -4 -10   5        0.14       -0.22      2.50 o 
  -3 -10   5        3.18        2.83      2.40 o 
  -2 -10   5        0.76        0.85      1.56 o 
  -1 -10   5        5.24        4.47      1.82 o 
   0 -10   5       90.47       91.22      4.12 o 
   1 -10   5        5.92        4.17      1.15 o 
   2 -10   5        0.01        0.69      0.93 o 
   3 -10   5       32.57       26.30      1.93 o 
   4 -10   5        4.09        1.31      1.40 o 
   5 -10   5        0.78        0.83      1.58 o 
   6 -10   5        6.66        6.89      1.69 o 
   7 -10   5        2.78        6.80      2.11 o 
   8 -10   5        0.19        0.80      1.63 o 
  -5  -9   5        5.15        2.86      2.59 o 
  -4  -9   5        0.27       -1.01      2.11 o 
  -3  -9   5       21.34       23.59      3.44 o 
  -2  -9   5       30.14       31.56      3.59 o 
  -1  -9   5        4.24        2.63      1.42 o 
   0  -9   5       21.43       17.53      2.30 o 
   1  -9   5       55.86       58.56      2.17 o 
   2  -9   5       13.44       15.84      1.23 o 
   3  -9   5       49.22       45.28      1.81 o 
   4  -9   5       18.12       20.12      1.67 o 
   5  -9   5        0.27       -0.56      1.43 o 
   6  -9   5        5.30        4.64      1.46 o 
   7  -9   5       14.59       14.63      1.80 o 
   8  -9   5        2.13        1.67      1.65 o 
   9  -9   5        0.81        1.88      1.86 o 
  -6  -8   5       25.14       20.48      3.45 o 
  -5  -8   5        3.75        2.76      2.31 o 
  -4  -8   5        7.05        4.34      2.30 o 
  -3  -8   5        9.49        6.98      1.93 o 
  -2  -8   5       15.07       15.99      1.79 o 
  -1  -8   5      118.85      116.02      3.29 o 
   0  -8   5       58.71       62.48      2.46 o 
   1  -8   5       23.70       24.34      1.61 o 
   2  -8   5        2.25        2.80      0.88 o 
   3  -8   5        1.44        2.42      1.03 o 
   4  -8   5       45.21       40.31      1.47 o 
   5  -8   5       61.82       64.28      2.65 o 
   6  -8   5        4.75        6.01      1.61 o 
   7  -8   5        9.29       11.02      1.93 o 
   8  -8   5        1.46        1.31      1.65 o 
   9  -8   5        0.24        2.94      1.89 o 
  -6  -7   5        6.77        7.45      1.93 o 
  -5  -7   5        8.68        7.59      2.36 o 
  -4  -7   5        3.44        1.66      1.31 o 
  -3  -7   5        8.80       10.05      1.32 o 
  -2  -7   5        1.97        1.98      0.97 o 
  -1  -7   5        3.59        3.15      1.13 o 
   0  -7   5        9.69        9.21      0.99 o 
   1  -7   5      448.17      446.55      4.42 o 
   2  -7   5       59.99       51.27      1.61 o 
   3  -7   5        1.38        0.74      0.87 o 
   4  -7   5      110.05      107.82      3.05 o 
   5  -7   5        0.12        0.28      0.94 o 
   6  -7   5       77.76       78.98      5.92 o 
   7  -7   5      100.87      107.60      3.92 o 
   8  -7   5        9.22       10.29      1.97 o 
   9  -7   5        5.14        5.45      2.05 o 
  -7  -6   5        0.07       -1.19      1.72 o 
  -6  -6   5        1.35        2.68      1.61 o 
  -5  -6   5        5.46        3.06      1.56 o 
  -4  -6   5        0.02        0.07      1.24 o 
  -3  -6   5        1.19        1.10      0.95 o 
  -2  -6   5       43.23       39.94      1.82 o 
  -1  -6   5       39.56       32.73      1.65 o 
   0  -6   5        4.24        3.85      0.76 o 
   1  -6   5        0.98        3.70      0.70 o 
   2  -6   5        0.03       -0.18      0.54 o 
   3  -6   5      483.02      471.89      3.89 o 
   4  -6   5      130.84      132.08      2.47 o 
   5  -6   5      112.09      123.82      2.29 o 
   6  -6   5      118.40      121.10      3.96 o 
   7  -6   5        0.04       -0.69      1.57 o 
   8  -6   5        1.85       -0.30      1.49 o 
   9  -6   5        0.39        0.29      1.90 o 
  -8  -5   5        0.03        1.68      2.84 o 
  -7  -5   5        0.38        1.44      1.78 o 
  -6  -5   5        0.46       -1.32      1.32 o 
  -5  -5   5        0.11        1.27      1.28 o 
  -4  -5   5       30.14       33.03      1.99 o 
  -3  -5   5        5.46        5.58      1.09 o 
  -2  -5   5       38.60       41.17      1.51 o 
  -1  -5   5        0.00       -0.12      0.59 o 
   0  -5   5      469.63      444.45      3.91 o 
   1  -5   5      158.49      170.26      2.33 o 
   2  -5   5        3.49        7.90      0.61 o 
   3  -5   5       94.84       93.85      1.44 o 
   4  -5   5       17.25       17.04      1.03 o 
   5  -5   5        1.44        1.16      0.82 o 
   6  -5   5        0.11       -0.86      0.86 o 
   7  -5   5        7.71        8.33      1.54 o 
   8  -5   5        5.70        5.01      1.89 o 
   9  -5   5        0.94        2.53      2.25 o 
  -8  -4   5        6.60        7.36      2.30 o 
  -7  -4   5        0.40        0.25      1.72 o 
  -6  -4   5        6.57        4.91      1.37 o 
  -5  -4   5        9.73        8.81      1.39 o 
  -4  -4   5        2.72        2.19      1.09 o 
  -3  -4   5      220.48      227.62      3.20 o 
  -2  -4   5      143.08      149.98      2.59 o 
  -1  -4   5       40.53       36.72      1.02 o 
   0  -4   5        0.98        0.33      0.53 o 
   1  -4   5       62.84       68.41      1.47 o 
   2  -4   5       37.06       40.17      1.04 o 
   3  -4   5      113.06       86.59      1.36 o 
   4  -4   5       24.33       26.77      1.04 o 
   5  -4   5       29.27       32.19      1.83 o 
   6  -4   5        3.83        3.38      1.05 o 
   7  -4   5        3.46        0.87      1.96 o 
   8  -4   5        1.47        1.15      1.61 o 
   9  -4   5        3.36        1.95      2.24 o 
  -8  -3   5        0.59        2.50      1.99 o 
  -7  -3   5        2.77        1.26      1.63 o 
  -6  -3   5        1.16        1.58      1.13 o 
  -5  -3   5       10.45       10.16      1.29 o 
  -4  -3   5       21.63       13.42      1.16 o 
  -3  -3   5       40.85       28.78      0.97 o 
  -2  -3   5       22.24       24.60      0.86 o 
  -1  -3   5       11.59       13.44      0.67 o 
   0  -3   5       30.73       32.46      0.94 o 
   1  -3   5      371.74      397.09      3.47 o 
   2  -3   5      261.00      314.54      3.01 o 
   3  -3   5        7.90        8.09      0.58 o 
   4  -3   5       15.65       16.31      0.74 o 
   5  -3   5        7.70        7.88      1.08 o 
   6  -3   5       23.45       27.18      1.63 o 
   7  -3   5      151.04      153.03      3.69 o 
   8  -3   5        8.44        8.43      3.26 o 
   9  -3   5        6.01        3.59      2.11 o 
  -9  -2   5        2.16        1.47      2.31 o 
  -8  -2   5        0.34        2.74      2.18 o 
  -7  -2   5        0.71        0.48      1.48 o 
  -6  -2   5        0.28       -0.56      1.28 o 
  -5  -2   5        0.10        0.76      0.78 o 
  -4  -2   5        5.21        4.98      0.71 o 
  -3  -2   5        1.06        4.20      0.48 o 
  -2  -2   5     1631.13     1583.68      9.31 o 
  -1  -2   5       39.75       33.57      0.86 o 
   0  -2   5       17.63       15.93      0.64 o 
   1  -2   5       44.47       40.29      0.95 o 
   2  -2   5        6.61        7.82      0.56 o 
   3  -2   5      345.80      362.32      2.89 o 
   4  -2   5      358.95      361.01      3.25 o 
   5  -2   5        7.52        7.86      1.24 o 
   6  -2   5        1.92        1.48      1.18 o 
   7  -2   5        0.25        0.62      1.26 o 
   8  -2   5        1.81        1.35      1.45 o 
   9  -2   5        7.08        6.51      2.32 o 
  -9  -1   5        0.08       -1.16      1.85 o 
  -8  -1   5        0.19       -1.62      1.62 o 
  -7  -1   5        0.52       -1.16      1.16 o 
  -6  -1   5        0.33        0.23      1.06 o 
  -5  -1   5      210.36      204.39      2.85 o 
  -4  -1   5       14.67       21.04      0.75 o 
  -3  -1   5      271.26      300.70      2.14 o 
  -2  -1   5        2.96        1.21      0.38 o 
  -1  -1   5       28.62       28.43      0.75 o 
   0  -1   5      579.29      625.83      4.24 o 
   1  -1   5       67.23       83.39      1.13 o 
   2  -1   5       24.04       24.58      0.87 o 
   3  -1   5      128.98      130.79      1.93 o 
   4  -1   5        0.48        0.55      0.60 o 
   5  -1   5        9.73       11.92      1.40 o 
   6  -1   5        8.36       10.05      1.53 o 
   7  -1   5        1.18        1.06      1.38 o 
   8  -1   5        1.61        3.26      1.60 o 
 -10   0   5        0.25       -2.40      3.08 o 
  -9   0   5        0.35       -0.01      1.84 o 
  -8   0   5        7.81        4.26      2.00 o 
  -7   0   5       40.85       43.61      3.62 o 
  -6   0   5      100.09      102.11      3.62 o 
  -5   0   5       12.79       16.59      1.07 o 
  -4   0   5        3.80        4.32      0.62 o 
  -3   0   5     1714.13     1614.00     10.64 o 
  -2   0   5      196.87      154.70      1.53 o 
  -1   0   5      174.49      187.80      1.57 o 
   0   0   5      256.79      272.41      2.13 o 
   1   0   5        9.17       11.96      0.61 o 
   2   0   5       43.17       54.07      1.48 o 
   3   0   5        3.26        1.25      0.67 o 
   4   0   5       21.89       27.04      1.27 o 
   5   0   5       52.88       53.63      2.10 o 
   6   0   5       26.00       27.69      2.91 o 
   7   0   5        0.42       -1.08      1.36 o 
   8   0   5        0.60       -1.51      1.51 o 
 -10   1   5        0.05        3.34      2.32 o 
  -9   1   5        0.93        2.92      1.93 o 
  -8   1   5        0.20        0.66      1.08 o 
  -7   1   5        0.14       -1.14      1.14 o 
  -6   1   5      224.29      204.87      3.32 o 
  -5   1   5      388.91      350.07      3.97 o 
  -4   1   5       17.86       31.34      0.95 o 
  -3   1   5       29.71       40.25      0.69 o 
  -2   1   5        0.54        0.18      0.29 o 
  -1   1   5        0.94        0.54      0.31 o 
   0   1   5     1201.75     1324.14      6.58 o 
   1   1   5       40.90       39.90      1.23 o 
   2   1   5      574.63      579.14      4.95 o 
   3   1   5       94.29       91.58      2.06 o 
   4   1   5        2.22        3.36      0.88 o 
   5   1   5       14.53       16.16      1.43 o 
   6   1   5       11.96       14.82      1.82 o 
   7   1   5       33.90       36.35      2.53 o 
   8   1   5        3.75        4.51      2.20 o 
 -10   2   5        1.02        5.79      2.24 o 
  -9   2   5        1.59        2.66      1.48 o 
  -8   2   5        6.11        6.30      1.17 o 
  -7   2   5       16.59       15.60      1.25 o 
  -6   2   5        3.14        2.96      1.18 o 
  -5   2   5        2.28        2.54      0.55 o 
  -4   2   5        6.46        6.58      0.52 o 
  -3   2   5       26.25       27.72      0.66 o 
  -2   2   5      253.27      243.05      1.87 o 
  -1   2   5       39.85       44.02      0.87 o 
   0   2   5       10.46        9.43      0.51 o 
   1   2   5        0.07       -0.49      0.49 o 
   2   2   5        5.99        7.26      0.77 o 
   3   2   5      392.33      371.92      3.89 o 
   4   2   5      723.46      677.75      6.38 o 
   5   2   5        6.44        8.34      1.46 o 
   6   2   5       19.57       22.55      2.44 o 
   7   2   5        0.43        1.88      2.24 o 
 -10   3   5        1.68        2.80      1.57 o 
  -9   3   5        0.11        2.18      1.13 o 
  -8   3   5        1.75        0.30      0.88 o 
  -7   3   5        4.71        4.37      0.96 o 
  -6   3   5        0.45       -0.52      0.56 o 
  -5   3   5       19.02       20.80      0.86 o 
  -4   3   5       13.60       12.44      0.64 o 
  -3   3   5       12.66       14.88      0.50 o 
  -2   3   5        0.21       -0.04      0.29 o 
  -1   3   5      503.96      516.22      3.19 o 
   0   3   5      863.93      910.09      5.37 o 
   1   3   5      429.98      435.46      3.60 o 
   2   3   5        0.51        1.56      0.72 o 
   3   3   5       19.44       20.78      1.41 o 
   4   3   5        7.81        5.33      1.45 o 
   5   3   5        0.26        0.40      1.36 o 
   6   3   5        7.31        5.23      2.21 o 
   7   3   5        2.02        4.52      3.53 o 
 -10   4   5        0.12       -0.08      1.21 o 
  -9   4   5        0.38        0.12      0.93 o 
  -8   4   5        7.43        5.77      0.93 o 
  -7   4   5       16.23       14.57      1.00 o 
  -6   4   5        0.57        0.92      0.68 o 
  -5   4   5        0.32        0.87      1.20 o 
  -4   4   5        9.96       10.97      1.79 o 
  -3   4   5      384.75      384.85      2.77 o 
  -2   4   5     1621.42     1652.57      8.34 o 
  -1   4   5       30.36       31.59      0.88 o 
   0   4   5        0.61        0.20      0.50 o 
   1   4   5        0.45        0.36      0.68 o 
   2   4   5      158.97      139.75      3.30 o 
   3   4   5       23.34       25.08      1.85 o 
   4   4   5        0.81        2.69      1.43 o 
   5   4   5        0.68       -1.90      1.92 o 
   6   4   5        0.03        4.61      2.41 o 
 -10   5   5        1.06        1.29      1.14 o 
  -9   5   5        1.07        0.08      0.90 o 
  -8   5   5        6.23        4.52      0.81 o 
  -7   5   5        0.68        1.15      0.67 o 
  -6   5   5       21.66       23.28      2.25 o 
  -5   5   5       44.28       42.14      2.85 o 
  -4   5   5        8.47        7.44      1.14 o 
  -3   5   5       10.38       11.24      0.53 o 
  -2   5   5        6.27        5.35      0.55 o 
  -1   5   5        9.56       10.89      0.76 o 
   0   5   5        2.10        1.93      0.62 o 
   1   5   5       48.86       49.27      1.61 o 
   2   5   5       89.41       93.22      2.63 o 
   3   5   5       12.00       10.53      1.61 o 
   4   5   5        0.03       -1.32      1.32 o 
   5   5   5        1.20        1.26      2.16 o 
   6   5   5        1.04        1.51      2.56 o 
 -10   6   5        0.00       -0.54      0.99 o 
  -9   6   5        6.69        6.61      1.04 o 
  -8   6   5        9.93        7.64      1.10 o 
  -7   6   5        9.53       15.83      3.39 o 
  -6   6   5       13.91       13.35      2.90 o 
  -5   6   5        0.18        0.12      1.30 o 
  -4   6   5        4.88        4.94      0.77 o 
  -3   6   5       37.09       34.25      0.93 o 
  -2   6   5       23.63       22.43      0.87 o 
  -1   6   5      176.44      168.11      2.44 o 
   0   6   5        1.62        0.87      0.93 o 
   1   6   5        0.15       -0.74      0.87 o 
   2   6   5       28.16       23.18      1.64 o 
   3   6   5        0.95        0.68      1.33 o 
   4   6   5        1.55        0.68      1.52 o 
   5   6   5        5.21       12.84      7.42 o 
 -10   7   5        1.14       -0.10      1.19 o 
  -9   7   5        0.00       -1.16      1.28 o 
  -8   7   5        0.05        2.53      2.90 o 
  -7   7   5        0.01        3.08      2.71 o 
  -6   7   5        4.41        5.13      1.90 o 
  -5   7   5        2.06        1.99      0.66 o 
  -4   7   5       62.69       69.83      1.27 o 
  -3   7   5        2.65        2.59      0.68 o 
  -2   7   5        4.69        4.91      0.86 o 
  -1   7   5       12.16       12.94      2.75 o 
   0   7   5       42.24       31.45      2.05 o 
   1   7   5       11.85        5.67      1.31 o 
   2   7   5        2.98        3.45      1.38 o 
   3   7   5        0.47        0.49      1.50 o 
   4   7   5        0.11       -0.33      1.61 o 
  -9   8   5        2.89       -0.04      1.03 o 
  -8   8   5        1.77        4.12      3.17 o 
  -7   8   5        0.68        1.27      2.53 o 
  -6   8   5        9.47       12.62      3.75 o 
  -5   8   5        7.50        8.63      0.98 o 
  -4   8   5      302.95      309.80      3.27 o 
  -3   8   5      139.78      128.43      2.80 o 
  -2   8   5      130.59      116.95      2.66 o 
  -1   8   5        3.52        2.43      1.18 o 
   0   8   5        0.07       -0.53      1.60 o 
   1   8   5        2.75        3.55      1.35 o 
   2   8   5       24.52       27.05      2.42 o 
   3   8   5        0.66       -0.47      2.38 o 
  -9   9   5        2.15        0.32      3.21 o 
  -8   9   5        1.92        4.66      3.48 o 
  -7   9   5       10.42        8.71      2.58 o 
  -6   9   5       22.96       23.11      1.88 o 
  -5   9   5       94.32       94.45      2.94 o 
  -4   9   5        6.26        4.26      0.84 o 
  -3   9   5        1.15        1.03      1.07 o 
  -2   9   5        0.13       -1.19      1.19 o 
  -1   9   5        0.57       -0.23      1.16 o 
   0   9   5        0.03       -1.52      1.55 o 
   1   9   5        5.72        5.16      2.67 o 
   2   9   5        1.33       -1.00      1.79 o 
  -8  10   5        1.96        3.80      3.48 o 
  -7  10   5        0.01        0.23      0.83 o 
  -6  10   5        0.22       -0.69      0.83 o 
  -5  10   5        0.04        0.52      0.83 o 
  -4  10   5        0.18       -0.18      1.07 o 
  -3  10   5        5.54        4.74      1.66 o 
  -2  10   5        5.78        5.62      1.75 o 
  -1  10   5        9.07       12.50      2.17 o 
   0  10   5        0.04        1.12      2.18 o 
   1  10   5        0.16        0.75      2.38 o 
  -7  11   5        1.71        1.40      1.07 o 
  -6  11   5        0.80        0.11      1.03 o 
  -5  11   5        0.00       -0.66      1.07 o 
  -4  11   5        0.01        0.31      1.44 o 
  -3  11   5        0.15        0.17      1.53 o 
  -2  11   5        0.00       -0.44      3.03 o 
  -1  11   5        8.36        5.48      2.47 o 
  -5  12   5        0.02       -1.38      1.81 o 
  -4  12   5        5.86        8.13      2.56 o 
   1 -13   6        0.01        3.48      1.94 o 
   2 -13   6        0.01       -1.76      1.76 o 
   3 -13   6        0.92        1.24      2.09 o 
   4 -13   6        1.22        0.31      2.01 o 
   5 -13   6        0.02       -0.63      2.01 o 
  -1 -12   6        0.09        2.37      1.57 o 
   0 -12   6        1.53        2.15      1.47 o 
   1 -12   6        2.13        1.66      1.56 o 
   2 -12   6        5.35        3.65      1.54 o 
   3 -12   6        1.30       -0.30      1.58 o 
   4 -12   6        0.09        0.33      1.56 o 
   5 -12   6        0.85        2.10      1.73 o 
   6 -12   6       12.26       12.17      2.66 o 
   7 -12   6        2.45       -0.45      3.17 o 
  -3 -11   6        0.39       -1.48      3.35 o 
  -2 -11   6        0.91        3.07      1.87 o 
  -1 -11   6        2.83        2.83      1.68 o 
   0 -11   6        0.19        0.13      1.27 o 
   1 -11   6        0.71        1.32      1.23 o 
   2 -11   6        4.70        6.57      1.58 o 
   3 -11   6        3.56        3.36      1.44 o 
   4 -11   6        1.42        2.14      1.67 o 
   5 -11   6       31.20       40.68      3.65 o 
   6 -11   6        1.23        0.64      1.59 o 
   7 -11   6        0.40        0.24      1.92 o 
   8 -11   6        0.01        5.26      2.53 o 
  -4 -10   6        0.19        0.52      2.54 o 
  -3 -10   6        1.27       -2.26      2.26 o 
  -2 -10   6        2.70        3.35      1.73 o 
  -1 -10   6       10.98       11.68      1.89 o 
   0 -10   6       12.91       12.60      1.58 o 
   1 -10   6       79.98       75.91      2.37 o 
   2 -10   6      109.71      100.18      2.78 o 
   3 -10   6        0.02       -1.10      1.10 o 
   4 -10   6        0.05        1.56      1.23 o 
   5 -10   6        1.33        2.17      1.49 o 
   6 -10   6       20.76       23.46      2.38 o 
   7 -10   6       21.20       20.38      2.08 o 
   8 -10   6        0.14       -1.32      1.64 o 
  -5  -9   6        2.65        2.68      2.92 o 
  -4  -9   6        3.62        2.77      2.38 o 
  -3  -9   6       54.06       54.33      3.93 o 
  -2  -9   6        1.45        0.22      1.57 o 
  -1  -9   6       67.32       58.14      2.42 o 
   0  -9   6       23.68       20.07      1.65 o 
   1  -9   6        0.21       -0.94      1.05 o 
   2  -9   6       14.07       11.68      1.34 o 
   3  -9   6       44.11       47.65      2.20 o 
   4  -9   6       11.20       10.94      1.49 o 
   5  -9   6        7.24        6.14      3.00 o 
   6  -9   6       11.87       11.43      1.70 o 
   7  -9   6        0.56        0.08      1.29 o 
   8  -9   6        0.30        0.38      1.70 o 
  -6  -8   6        5.89        5.56      2.90 o 
  -5  -8   6       10.39       10.04      2.69 o 
  -4  -8   6        9.89        9.97      2.05 o 
  -3  -8   6       18.13       12.88      2.57 o 
  -2  -8   6        2.00        1.55      1.15 o 
  -1  -8   6        7.14        8.47      1.73 o 
   0  -8   6       37.44       34.57      1.81 o 
   1  -8   6       43.47       42.20      1.86 o 
   2  -8   6        0.05        2.21      0.95 o 
   3  -8   6       20.49       20.06      2.70 o 
   4  -8   6        0.43       -0.46      0.84 o 
   5  -8   6        0.01       -0.98      0.98 o 
   6  -8   6       29.03       30.36      2.91 o 
   7  -8   6        0.10        0.03      1.47 o 
   8  -8   6        0.90        0.27      1.71 o 
   9  -8   6        0.07       -0.54      2.56 o 
  -6  -7   6        0.59        0.82      1.65 o 
  -5  -7   6        0.02        0.32      1.49 o 
  -4  -7   6        0.53       -1.30      1.30 o 
  -3  -7   6        0.00        0.54      1.21 o 
  -2  -7   6       82.91       93.18      2.81 o 
  -1  -7   6       10.08       10.26      1.09 o 
   0  -7   6       26.11       29.40      1.59 o 
   1  -7   6        1.68        2.06      0.79 o 
   2  -7   6        5.65        5.13      1.00 o 
   3  -7   6      546.54      513.76      6.45 o 
   4  -7   6       14.71       14.36      1.26 o 
   5  -7   6      192.47      192.18      3.99 o 
   6  -7   6       35.37       34.14      2.72 o 
   7  -7   6        0.53        1.54      1.61 o 
   8  -7   6        6.68        5.66      1.89 o 
   9  -7   6        0.24        1.16      1.95 o 
  -7  -6   6        0.23        1.04      1.77 o 
  -6  -6   6        1.92        1.58      1.51 o 
  -5  -6   6        9.22       11.53      1.78 o 
  -4  -6   6        0.21        0.34      1.18 o 
  -3  -6   6       23.79       24.81      1.51 o 
  -2  -6   6        3.18        3.23      0.90 o 
  -1  -6   6       20.09       21.96      1.20 o 
   0  -6   6      100.94      120.70      2.89 o 
   1  -6   6        0.09        0.09      0.66 o 
   2  -6   6      712.25      691.54      5.37 o 
   3  -6   6       14.17       13.65      1.17 o 
   4  -6   6        2.39        3.62      1.46 o 
   5  -6   6      161.52      153.57      3.03 o 
   6  -6   6       88.67       90.92      2.49 o 
   7  -6   6        0.92        0.70      1.32 o 
   8  -6   6        2.47        3.07      1.82 o 
   9  -6   6        0.68        2.59      2.02 o 
  -7  -5   6        3.48        1.17      2.55 o 
  -6  -5   6        0.44        0.49      1.41 o 
  -5  -5   6        0.39        0.46      1.24 o 
  -4  -5   6        0.39        0.80      1.93 o 
  -3  -5   6      286.23      288.96      3.93 o 
  -2  -5   6        8.41        9.33      0.94 o 
  -1  -5   6      229.25      213.15      2.85 o 
   0  -5   6       46.89       47.05      1.42 o 
   1  -5   6        4.42        5.51      0.63 o 
   2  -5   6       73.34       75.47      1.44 o 
   3  -5   6       28.17       24.25      0.96 o 
   4  -5   6        0.19        0.83      1.04 o 
   5  -5   6        0.03        1.43      0.91 o 
   6  -5   6        0.11       -0.95      0.95 o 
   7  -5   6        3.38        2.13      1.44 o 
   8  -5   6        0.02        1.02      1.48 o 
   9  -5   6        6.03        7.16      2.80 o 
  -8  -4   6        0.03       -1.88      1.88 o 
  -7  -4   6        1.46        1.65      1.80 o 
  -6  -4   6        3.23        2.91      1.96 o 
  -5  -4   6        0.02        0.89      1.27 o 
  -4  -4   6       43.66       44.01      2.01 o 
  -3  -4   6       23.07       26.60      1.22 o 
  -2  -4   6       17.00       17.83      0.88 o 
  -1  -4   6        8.97        8.40      0.76 o 
   0  -4   6      590.62      606.48      4.71 o 
   1  -4   6      355.28      385.22      3.47 o 
   2  -4   6       93.41       74.80      1.44 o 
   3  -4   6        2.93        3.52      0.61 o 
   4  -4   6        4.24        3.62      0.84 o 
   5  -4   6        6.88        7.89      1.16 o 
   6  -4   6      112.16      104.26      2.76 o 
   7  -4   6       11.86       14.35      2.39 o 
   8  -4   6        5.29        5.78      1.93 o 
   9  -4   6        0.93        0.99      2.62 o 
  -8  -3   6        0.05        1.33      2.19 o 
  -7  -3   6        1.05        2.17      1.68 o 
  -6  -3   6        0.31        0.39      1.43 o 
  -5  -3   6        1.20        1.37      1.07 o 
  -4  -3   6       14.14       10.80      1.15 o 
  -3  -3   6       50.71       52.47      1.20 o 
  -2  -3   6        6.63       10.52      0.68 o 
  -1  -3   6       37.93       45.34      1.10 o 
   0  -3   6       36.09       40.27      1.19 o 
   1  -3   6       25.62       35.61      1.10 o 
   2  -3   6       16.41       13.43      0.66 o 
   3  -3   6       99.85      103.13      1.62 o 
   4  -3   6       53.83       42.56      1.47 o 
   5  -3   6       26.96       24.31      1.83 o 
   6  -3   6       16.55       16.02      1.69 o 
   7  -3   6        1.36        1.60      1.37 o 
   8  -3   6       17.47       16.32      2.68 o 
   9  -3   6        2.30        1.66      2.87 o 
  -9  -2   6        0.30       -0.52      2.22 o 
  -8  -2   6        0.01        1.41      1.90 o 
  -7  -2   6        0.33       -1.29      2.15 o 
  -6  -2   6        1.37        1.73      1.32 o 
  -5  -2   6       18.74       20.44      1.42 o 
  -4  -2   6        0.23        0.61      0.60 o 
  -3  -2   6        3.76        4.34      0.56 o 
  -2  -2   6       29.18       30.75      0.80 o 
  -1  -2   6       13.32       11.40      0.68 o 
   0  -2   6     1430.67     1345.94      7.75 o 
   1  -2   6       31.77       38.90      0.89 o 
   2  -2   6      228.22      268.93      2.55 o 
   3  -2   6       19.14       18.93      0.86 o 
   4  -2   6        2.49        2.53      0.84 o 
   5  -2   6       27.42       22.61      1.72 o 
   6  -2   6       84.01       80.75      4.35 o 
   7  -2   6       18.80       19.59      2.03 o 
   8  -2   6        5.51        3.78      1.68 o 
  -9  -1   6        0.06       -1.72      3.57 o 
  -8  -1   6        0.62        2.47      1.87 o 
  -7  -1   6        6.26        4.99      1.50 o 
  -6  -1   6       24.31       27.26      1.54 o 
  -5  -1   6       24.19       27.83      1.28 o 
  -4  -1   6       12.76       17.06      1.23 o 
  -3  -1   6      399.88      370.99      2.71 o 
  -2  -1   6       69.13       64.83      0.95 o 
  -1  -1   6      142.33      152.45      1.52 o 
   0  -1   6        8.57       11.82      0.64 o 
   1  -1   6        5.54        6.06      0.68 o 
   2  -1   6      271.22      306.65      3.06 o 
   3  -1   6      111.19      122.36      2.00 o 
   4  -1   6      133.08      127.24      2.17 o 
   5  -1   6       11.70       13.71      2.08 o 
   6  -1   6        2.80        2.10      1.38 o 
   7  -1   6        0.19       -1.36      1.36 o 
   8  -1   6        0.09        0.81      1.65 o 
  -9   0   6        0.97        4.33      1.94 o 
  -8   0   6        9.03        7.80      1.67 o 
  -7   0   6       14.90       12.57      1.92 o 
  -6   0   6      776.10      774.83      9.46 o 
  -5   0   6        1.29        0.14      0.71 o 
  -4   0   6      285.99      271.58      3.21 o 
  -3   0   6       76.23       60.26      1.03 o 
  -2   0   6        1.90        2.43      0.37 o 
  -1   0   6      323.01      314.02      2.07 o 
   0   0   6      512.74      479.95      2.99 o 
   1   0   6      178.47      216.75      2.22 o 
   2   0   6        0.64        0.90      0.59 o 
   3   0   6        0.53        0.20      0.63 o 
   4   0   6       35.15       32.77      1.43 o 
   5   0   6       63.77       62.52      2.98 o 
   6   0   6        0.76       -1.63      1.63 o 
   7   0   6       21.22       24.44      2.26 o 
   8   0   6        0.01        0.31      2.02 o 
 -10   1   6        0.82       -0.54      2.76 o 
  -9   1   6       11.53       12.92      1.92 o 
  -8   1   6       18.10       15.72      1.56 o 
  -7   1   6        4.62        2.38      1.07 o 
  -6   1   6       36.61       34.01      1.59 o 
  -5   1   6       41.18       40.85      1.94 o 
  -4   1   6        3.73        3.56      0.46 o 
  -3   1   6       18.55       23.61      0.68 o 
  -2   1   6       40.66       42.86      0.77 o 
  -1   1   6      190.79      211.06      1.87 o 
   0   1   6        0.05       -0.21      0.37 o 
   1   1   6      203.98      199.96      2.21 o 
   2   1   6      198.65      188.26      2.46 o 
   3   1   6      186.42      182.15      2.82 o 
   4   1   6      252.84      258.47      6.47 o 
   5   1   6       10.34       11.55      1.67 o 
   6   1   6        1.92        4.84      2.50 o 
   7   1   6        0.24        1.48      2.20 o 
 -10   2   6        0.34       -1.44      1.44 o 
  -9   2   6        0.82        0.61      1.16 o 
  -8   2   6        0.00       -0.94      0.94 o 
  -7   2   6        0.78        0.99      0.97 o 
  -6   2   6        1.16        0.60      0.72 o 
  -5   2   6        3.15        2.30      0.51 o 
  -4   2   6        3.28        2.01      0.47 o 
  -3   2   6        0.51        0.51      0.33 o 
  -2   2   6        0.29        0.00      0.40 o 
  -1   2   6       58.18       51.55      1.03 o 
   0   2   6        3.27        3.02      0.47 o 
   1   2   6       46.61       52.22      1.27 o 
   2   2   6      141.89      142.67      2.27 o 
   3   2   6        1.63        0.99      0.89 o 
   4   2   6        9.61        7.23      1.30 o 
   5   2   6      122.30      116.96      4.28 o 
   6   2   6       43.60       43.93      3.53 o 
   7   2   6        0.38       -0.41      2.32 o 
 -10   3   6        0.92       -1.42      1.42 o 
  -9   3   6        0.52       -0.76      1.03 o 
  -8   3   6        3.67        3.69      0.98 o 
  -7   3   6        2.37        2.41      0.80 o 
  -6   3   6        2.22        2.32      0.60 o 
  -5   3   6        0.02       -0.53      0.53 o 
  -4   3   6        1.53        0.86      0.43 o 
  -3   3   6      175.39      198.81      1.63 o 
  -2   3   6      342.98      357.74      2.70 o 
  -1   3   6      124.78      133.80      1.58 o 
   0   3   6        0.37        0.30      0.47 o 
   1   3   6        0.01        1.09      0.70 o 
   2   3   6      188.47      205.85      3.30 o 
   3   3   6      159.82      145.70      3.23 o 
   4   3   6       21.48       21.55      1.77 o 
   5   3   6        2.94        3.23      3.46 o 
   6   3   6        1.00        1.48      2.44 o 
 -10   4   6        0.06        0.37      1.20 o 
  -9   4   6        0.84       -0.61      0.93 o 
  -8   4   6        1.97        2.08      0.82 o 
  -7   4   6        0.17        0.06      0.69 o 
  -6   4   6        9.84        6.25      0.85 o 
  -5   4   6        2.17        2.43      0.43 o 
  -4   4   6       69.79       65.55      2.24 o 
  -3   4   6        2.37        2.06      0.44 o 
  -2   4   6        2.50        3.03      0.46 o 
  -1   4   6        1.97        1.73      0.51 o 
   0   4   6        8.52       15.60      0.85 o 
   1   4   6      243.16      215.65      3.19 o 
   2   4   6        5.41        3.84      0.99 o 
   3   4   6        1.05       -0.71      1.05 o 
   4   4   6        0.79       -1.25      1.25 o 
   5   4   6        1.22        1.85      2.13 o 
   6   4   6        0.86        0.20      2.37 o 
 -10   5   6        0.01       -0.33      1.07 o 
  -9   5   6       15.59       15.93      1.38 o 
  -8   5   6        0.38        0.45      0.69 o 
  -7   5   6        1.20        0.52      1.00 o 
  -6   5   6        0.08       -1.35      1.35 o 
  -5   5   6        0.72        0.37      1.08 o 
  -4   5   6       20.15       22.78      0.94 o 
  -3   5   6      111.51      103.99      1.41 o 
  -2   5   6       16.51       17.01      0.75 o 
  -1   5   6        1.63        1.40      0.61 o 
   0   5   6        2.08        2.48      0.75 o 
   1   5   6       69.31       71.08      2.02 o 
   2   5   6       67.30       69.21      3.51 o 
   3   5   6        7.05        7.92      1.57 o 
   4   5   6        3.05        3.04      1.52 o 
   5   5   6        0.30        0.83      2.69 o 
 -10   6   6        0.00        0.06      1.32 o 
  -9   6   6        0.37       -0.92      0.92 o 
  -8   6   6        2.28        2.53      1.15 o 
  -7   6   6       10.87       11.54      3.21 o 
  -6   6   6        2.09        1.27      2.22 o 
  -5   6   6        3.87       -0.81      2.31 o 
  -4   6   6        0.53        0.16      0.53 o 
  -3   6   6        0.03       -0.27      0.51 o 
  -2   6   6      128.80      127.49      1.84 o 
  -1   6   6       50.22       48.82      1.53 o 
   0   6   6       19.19       19.83      1.68 o 
   1   6   6       50.40       41.27      1.87 o 
   2   6   6        0.04       -0.93      1.12 o 
   3   6   6        1.10        1.89      1.72 o 
   4   6   6        8.22        9.91      1.95 o 
  -9   7   6        2.07        1.80      1.14 o 
  -8   7   6        0.93        1.85      2.67 o 
  -7   7   6        0.15       -0.86      2.35 o 
  -6   7   6        3.40        5.21      2.01 o 
  -5   7   6       19.98       24.29      1.23 o 
  -4   7   6        5.69        5.29      0.71 o 
  -3   7   6       94.74       85.44      1.79 o 
  -2   7   6        5.25        4.44      0.98 o 
  -1   7   6        2.15        1.16      0.97 o 
   0   7   6        0.40        0.90      1.20 o 
   1   7   6        1.93        2.91      1.12 o 
   2   7   6        1.52        3.36      1.61 o 
   3   7   6        1.30        0.53      2.08 o 
   4   7   6        0.50       -0.69      2.35 o 
  -9   8   6        0.22        2.35      3.21 o 
  -8   8   6        1.46        2.67      3.35 o 
  -7   8   6        5.19        4.84      2.99 o 
  -6   8   6      122.94      137.16      8.78 o 
  -5   8   6      109.10      109.66      2.25 o 
  -4   8   6        0.77        0.81      1.09 o 
  -3   8   6        5.01        4.10      0.89 o 
  -2   8   6       11.04       13.31      1.50 o 
  -1   8   6        1.38       -0.02      1.31 o 
   0   8   6       23.22       22.05      2.02 o 
   1   8   6       26.30       30.46      2.14 o 
   2   8   6        0.01       -0.39      1.58 o 
   3   8   6        0.04        0.73      2.19 o 
  -9   9   6       11.05       13.12      4.25 o 
  -8   9   6        2.09       -2.71      2.71 o 
  -7   9   6        0.52        1.10      2.11 o 
  -6   9   6        6.61        5.31      1.30 o 
  -5   9   6        0.86        1.02      0.68 o 
  -4   9   6       13.29       13.38      1.27 o 
  -3   9   6        1.10        0.00      0.96 o 
  -2   9   6        0.26        0.19      1.31 o 
  -1   9   6        0.10       -0.63      1.40 o 
   0   9   6        0.80       -0.58      1.57 o 
   1   9   6        0.77        4.47      1.95 o 
  -8  10   6        2.91        2.62      3.48 o 
  -7  10   6        0.24        0.72      1.07 o 
  -6  10   6        0.58       -0.88      0.95 o 
  -5  10   6        0.07        0.02      0.83 o 
  -4  10   6        0.17       -0.57      1.12 o 
  -3  10   6        0.08        1.34      1.57 o 
  -2  10   6       12.09       14.26      2.23 o 
  -1  10   6        0.34       -0.03      2.04 o 
   0  10   6        3.46        2.61      2.35 o 
  -6  11   6        0.01       -1.17      1.17 o 
  -5  11   6        1.09        2.26      1.46 o 
  -4  11   6        2.46        1.84      1.63 o 
  -3  11   6        1.46        0.18      2.51 o 
  -2  11   6        2.61        3.71      2.46 o 
   1 -13   7        0.01       -1.78      1.78 o 
   2 -13   7        1.70        3.26      1.99 o 
   3 -13   7        0.00        0.41      1.79 o 
   4 -13   7        0.04       -1.16      2.05 o 
   5 -13   7        1.35       -1.22      3.21 o 
  -1 -12   7        0.09       -0.44      1.59 o 
   0 -12   7        0.19        0.63      1.45 o 
   1 -12   7        0.22       -0.78      1.31 o 
   2 -12   7        2.92        1.04      1.59 o 
   3 -12   7        0.55        0.05      1.40 o 
   4 -12   7        5.46        7.04      2.25 o 
   5 -12   7        7.09        4.89      3.17 o 
   6 -12   7        0.00       -1.86      2.56 o 
  -3 -11   7        0.16        1.45      3.89 o 
  -2 -11   7        0.00       -0.58      3.05 o 
  -1 -11   7        0.06       -1.31      1.32 o 
   0 -11   7        2.28        1.79      1.36 o 
   1 -11   7        7.54        3.52      1.67 o 
   2 -11   7        1.02        1.29      1.18 o 
   3 -11   7        0.00       -0.91      1.29 o 
   4 -11   7        5.64        8.76      1.71 o 
   5 -11   7        1.39        2.71      1.73 o 
   6 -11   7        6.41        8.63      2.07 o 
   7 -11   7        0.49        2.08      1.81 o 
  -4 -10   7        0.37       -0.30      2.57 o 
  -3 -10   7        0.83        0.69      4.21 o 
  -2 -10   7       33.50       38.29      3.55 o 
  -1 -10   7        2.12        1.86      1.63 o 
   0 -10   7        0.51        0.52      1.22 o 
   1 -10   7       11.68        9.12      1.48 o 
   2 -10   7        1.09       -0.23      1.07 o 
   3 -10   7        1.67        2.66      1.18 o 
   4 -10   7        6.97       10.89      1.95 o 
   5 -10   7       12.06       14.35      2.08 o 
   6 -10   7        0.07        0.17      1.60 o 
   7 -10   7        0.06       -0.69      2.26 o 
   8 -10   7        0.01        3.87      2.49 o 
  -5  -9   7        6.15        6.56      4.14 o 
  -4  -9   7        7.77        3.63      2.48 o 
  -3  -9   7        2.28        2.38      2.30 o 
  -2  -9   7        8.80        9.30      1.80 o 
  -1  -9   7       17.92       20.54      1.75 o 
   0  -9   7       12.78       12.44      1.53 o 
   1  -9   7       32.05       31.82      1.85 o 
   2  -9   7       12.38       14.10      1.54 o 
   3  -9   7        0.06        0.79      1.03 o 
   4  -9   7        5.53        4.28      1.15 o 
   5  -9   7       36.77       32.43      2.18 o 
   6  -9   7        3.68        2.71      1.42 o 
   7  -9   7        2.75        2.98      1.57 o 
   8  -9   7        0.91        3.18      1.87 o 
  -5  -8   7        2.86        2.86      2.01 o 
  -4  -8   7        2.28        3.38      1.83 o 
  -3  -8   7       18.31       19.22      2.26 o 
  -2  -8   7        5.85        8.87      1.30 o 
  -1  -8   7       26.85       25.42      1.62 o 
   0  -8   7        0.84        0.80      1.09 o 
   1  -8   7        2.20        2.17      1.02 o 
   2  -8   7       33.47       28.46      2.00 o 
   3  -8   7       54.28       53.39      2.07 o 
   4  -8   7        3.04        3.10      1.09 o 
   5  -8   7       14.31       11.73      1.34 o 
   6  -8   7        0.66       -0.45      2.18 o 
   7  -8   7        0.04       -0.68      2.05 o 
   8  -8   7        1.54       -0.54      1.72 o 
  -6  -7   7        1.42        2.47      1.79 o 
  -5  -7   7        2.60        3.53      1.64 o 
  -4  -7   7        0.92        3.64      1.46 o 
  -3  -7   7        0.16       -0.47      1.43 o 
  -2  -7   7        0.56        0.80      0.94 o 
  -1  -7   7      156.98      160.23      2.88 o 
   0  -7   7       49.18       49.94      1.71 o 
   1  -7   7        0.14        1.60      0.81 o 
   2  -7   7       88.44       86.80      3.41 o 
   3  -7   7        0.63        1.16      0.98 o 
   4  -7   7      127.27      121.46      2.86 o 
   5  -7   7      175.67      174.01      4.31 o 
   6  -7   7       29.24       26.90      2.03 o 
   7  -7   7       12.34       12.39      1.77 o 
   8  -7   7        0.07        0.69      1.78 o 
  -7  -6   7        1.32        3.34      2.22 o 
  -6  -6   7        0.05        0.00      1.53 o 
  -5  -6   7        0.05        1.25      1.37 o 
  -4  -6   7       12.78       11.38      1.89 o 
  -3  -6   7        1.97       -0.84      1.12 o 
  -2  -6   7        2.05        2.15      0.87 o 
  -1  -6   7        0.20       -0.21      0.91 o 
   0  -6   7        3.47        3.24      0.82 o 
   1  -6   7      421.83      398.15      4.14 o 
   2  -6   7      101.97       89.97      1.83 o 
   3  -6   7      217.36      239.91      4.90 o 
   4  -6   7      256.78      241.44      3.80 o 
   5  -6   7        6.93        6.21      1.18 o 
   6  -6   7        0.79        1.29      1.14 o 
   7  -6   7        0.54        1.93      1.47 o 
   8  -6   7       22.36       26.09      2.36 o 
  -7  -5   7        0.46       -1.45      1.75 o 
  -6  -5   7        7.00        4.83      1.57 o 
  -5  -5   7        3.09        0.01      1.27 o 
  -4  -5   7        6.50        5.25      1.34 o 
  -3  -5   7        0.04       -0.41      1.01 o 
  -2  -5   7      126.47      129.40      2.38 o 
  -1  -5   7       60.95       60.50      1.69 o 
   0  -5   7       13.43       17.88      0.97 o 
   1  -5   7       89.33       95.03      1.80 o 
   2  -5   7        7.03        6.43      0.76 o 
   3  -5   7        0.03       -0.66      0.66 o 
   4  -5   7        0.00       -0.77      0.88 o 
   5  -5   7       15.90       20.38      1.70 o 
   6  -5   7       18.99       22.20      1.63 o 
   7  -5   7        4.35        5.42      1.37 o 
   8  -5   7        2.74        6.67      2.08 o 
  -8  -4   7        1.87        1.60      2.51 o 
  -7  -4   7        1.37       -1.54      1.90 o 
  -6  -4   7        0.21       -1.34      1.51 o 
  -5  -4   7       30.85       37.55      2.05 o 
  -4  -4   7       10.85       14.10      2.04 o 
  -3  -4   7       18.15       15.60      1.40 o 
  -2  -4   7        9.31        6.32      0.83 o 
  -1  -4   7       42.67       44.39      1.52 o 
   0  -4   7        6.29        6.59      0.73 o 
   1  -4   7       50.51       38.02      1.31 o 
   2  -4   7       33.89       22.44      1.07 o 
   3  -4   7       80.22       86.83      1.67 o 
   4  -4   7        0.01       -0.10      0.80 o 
   5  -4   7       13.70       12.44      1.32 o 
   6  -4   7        0.62       -0.27      1.05 o 
   7  -4   7        5.78        4.21      1.52 o 
   8  -4   7        1.81        1.24      2.22 o 
  -8  -3   7        0.64       -1.92      1.92 o 
  -7  -3   7        0.56       -1.79      1.79 o 
  -6  -3   7        0.28       -0.24      1.40 o 
  -5  -3   7        5.01        4.09      1.12 o 
  -4  -3   7        5.99        9.27      1.03 o 
  -3  -3   7        1.89        1.79      0.75 o 
  -2  -3   7        0.75        2.12      0.53 o 
  -1  -3   7       80.76       88.76      1.87 o 
   0  -3   7       97.99      137.64      1.97 o 
   1  -3   7       13.95        9.62      0.99 o 
   2  -3   7        9.52        9.95      0.67 o 
   3  -3   7        7.63        7.75      0.72 o 
   4  -3   7       52.58       48.21      1.51 o 
   5  -3   7      348.68      326.24      4.73 o 
   6  -3   7       39.71       42.91      2.34 o 
   7  -3   7       21.82       19.62      2.21 o 
   8  -3   7        0.33        0.02      1.52 o 
  -9  -2   7        0.30       -0.38      2.00 o 
  -8  -2   7        0.04       -2.38      3.30 o 
  -7  -2   7        0.10        0.18      1.64 o 
  -6  -2   7        0.41        0.72      1.88 o 
  -5  -2   7        1.74        3.38      1.12 o 
  -4  -2   7      189.44      194.47      2.88 o 
  -3  -2   7       22.13       18.01      0.92 o 
  -2  -2   7        4.94        4.73      0.55 o 
  -1  -2   7        9.18       11.32      0.65 o 
   0  -2   7        2.03        2.00      0.51 o 
   1  -2   7      295.76      360.39      2.87 o 
   2  -2   7      386.24      404.91      3.42 o 
   3  -2   7       14.47       15.96      1.75 o 
   4  -2   7       27.78       20.98      1.26 o 
   5  -2   7        2.07        1.54      1.22 o 
   6  -2   7        7.09        8.18      1.57 o 
   7  -2   7       27.00       25.52      2.24 o 
   8  -2   7        3.71        2.71      1.79 o 
  -9  -1   7        0.19        1.47      2.15 o 
  -8  -1   7        0.08        0.29      2.19 o 
  -7  -1   7       29.00       23.83      2.11 o 
  -6  -1   7        0.27        0.96      0.95 o 
  -5  -1   7       93.29       98.00      2.33 o 
  -4  -1   7        1.54       -0.10      0.68 o 
  -3  -1   7        3.65        5.78      0.55 o 
  -2  -1   7      297.55      286.80      2.29 o 
  -1  -1   7       38.18       51.57      0.95 o 
   0  -1   7        1.46        1.32      0.48 o 
   1  -1   7      141.08      154.74      2.11 o 
   2  -1   7        3.44        4.38      0.70 o 
   3  -1   7       26.51       22.05      1.11 o 
   4  -1   7       26.20       24.81      1.38 o 
   5  -1   7        0.09        0.42      1.19 o 
   6  -1   7        9.42       12.48      1.81 o 
   7  -1   7        1.00       -0.82      1.45 o 
   8  -1   7        0.01       -0.01      1.97 o 
  -9   0   7        5.09        3.35      2.10 o 
  -8   0   7       21.40       20.76      2.09 o 
  -7   0   7        3.40        4.50      1.22 o 
  -6   0   7        2.62        3.77      1.46 o 
  -5   0   7      295.25      275.07      3.56 o 
  -4   0   7       45.13       37.59      1.35 o 
  -3   0   7       21.91       24.51      0.85 o 
  -2   0   7      103.50       93.04      1.29 o 
  -1   0   7        0.79        0.19      0.35 o 
   0   0   7       12.51       16.48      0.71 o 
   1   0   7        2.80        3.97      0.64 o 
   2   0   7        8.61        5.87      0.74 o 
   3   0   7      131.83      126.46      2.22 o 
   4   0   7       53.65       53.63      1.72 o 
   5   0   7        0.84        3.27      1.38 o 
   6   0   7        3.22        3.36      1.51 o 
   7   0   7        0.11       -2.06      2.06 o 
  -9   1   7        0.22       -0.12      1.43 o 
  -8   1   7       37.54       30.84      2.26 o 
  -7   1   7       58.37       52.46      2.30 o 
  -6   1   7        7.90        9.10      1.37 o 
  -5   1   7       17.15       18.02      1.16 o 
  -4   1   7        0.00       -0.22      0.58 o 
  -3   1   7        6.49        8.09      0.62 o 
  -2   1   7      273.97      257.06      2.19 o 
  -1   1   7       33.09       26.52      0.75 o 
   0   1   7      448.94      416.52      3.37 o 
   1   1   7       47.07       54.74      1.39 o 
   2   1   7        5.07        4.71      0.72 o 
   3   1   7       44.28       45.17      1.64 o 
   4   1   7       25.77       23.88      1.41 o 
   5   1   7       83.35       89.30      4.36 o 
   6   1   7       10.92       13.69      2.65 o 
   7   1   7        3.49        4.70      2.59 o 
 -10   2   7        0.02        1.49      1.62 o 
  -9   2   7        3.55        1.93      1.27 o 
  -8   2   7        0.02        0.35      1.02 o 
  -7   2   7        0.15        0.98      0.90 o 
  -6   2   7        0.43        0.12      0.70 o 
  -5   2   7        2.93        2.55      0.56 o 
  -4   2   7        8.06        7.60      0.76 o 
  -3   2   7       27.77       27.91      0.76 o 
  -2   2   7        1.58        2.20      0.45 o 
  -1   2   7        0.57        0.27      0.47 o 
   0   2   7       39.43       39.43      1.07 o 
   1   2   7      463.94      468.09      4.52 o 
   2   2   7     1013.58      922.39      7.06 o 
   3   2   7       37.29       32.73      1.64 o 
   4   2   7       59.65       59.57      2.83 o 
   5   2   7        0.14        1.57      1.98 o 
   6   2   7        0.47       -1.91      1.91 o 
 -10   3   7        0.32       -0.97      1.21 o 
  -9   3   7        0.43        0.23      1.33 o 
  -8   3   7        0.59        1.96      0.98 o 
  -7   3   7        1.82        0.82      0.76 o 
  -6   3   7        1.51        1.54      0.59 o 
  -5   3   7        7.48        8.45      0.58 o 
  -4   3   7        0.76        1.07      0.44 o 
  -3   3   7      137.42      142.31      1.59 o 
  -2   3   7      392.06      371.69      2.99 o 
  -1   3   7      341.18      341.67      3.11 o 
   0   3   7        0.10       -0.03      0.54 o 
   1   3   7       60.35       63.18      1.75 o 
   2   3   7        1.72        0.50      1.10 o 
   3   3   7        6.37        7.15      1.34 o 
   4   3   7       18.19       17.48      1.75 o 
   5   3   7        3.94        1.41      3.87 o 
   6   3   7        0.00       -2.22      2.25 o 
 -10   4   7        0.66       -0.52      1.61 o 
  -9   4   7        1.26        2.25      1.08 o 
  -8   4   7        0.01        0.23      0.81 o 
  -7   4   7        0.28        0.55      0.66 o 
  -6   4   7        3.05        2.46      0.87 o 
  -5   4   7       70.92       67.23      2.10 o 
  -4   4   7      407.27      396.03      3.01 o 
  -3   4   7       11.34        7.92      0.61 o 
  -2   4   7        9.18       10.37      0.69 o 
  -1   4   7        3.37        1.43      0.62 o 
   0   4   7      126.86      119.19      2.26 o 
   1   4   7       15.28       14.64      1.09 o 
   2   4   7        3.26        5.29      1.41 o 
   3   4   7        0.89        1.98      1.18 o 
   4   4   7        0.03       -1.04      1.37 o 
   5   4   7        1.04        1.30      2.29 o 
 -10   5   7        0.55       -0.98      1.27 o 
  -9   5   7        0.01        0.50      0.88 o 
  -8   5   7        4.91        3.05      0.82 o 
  -7   5   7        6.05        6.59      1.40 o 
  -6   5   7        7.40        6.02      0.79 o 
  -5   5   7        3.10        2.94      0.58 o 
  -4   5   7        0.75       -0.37      0.43 o 
  -3   5   7        2.72        2.58      0.60 o 
  -2   5   7        1.77        1.86      0.59 o 
  -1   5   7       22.71       22.39      1.55 o 
   0   5   7      114.99      112.00      2.83 o 
   1   5   7       13.14       15.43      1.44 o 
   2   5   7        0.18       -0.15      1.01 o 
   3   5   7        2.34        3.01      1.44 o 
   4   5   7        2.34        3.16      1.74 o 
   5   5   7       22.74       26.88      9.23 o 
  -9   6   7        1.40        4.11      2.42 o 
  -8   6   7        3.91        4.30      1.02 o 
  -7   6   7        0.00        0.05      2.35 o 
  -6   6   7        3.18        2.13      2.22 o 
  -5   6   7       10.17        8.93      0.75 o 
  -4   6   7        8.12        8.30      0.64 o 
  -3   6   7       77.93       74.18      1.54 o 
  -2   6   7        0.00       -0.14      0.57 o 
  -1   6   7        0.25       -0.70      0.70 o 
   0   6   7       34.94       29.98      2.56 o 
   1   6   7        0.01        1.57      1.13 o 
   2   6   7        7.19        5.12      2.04 o 
   3   6   7       13.88       13.94      1.90 o 
   4   6   7        0.27        1.59      1.90 o 
  -6   7   7       18.16       19.18      4.43 o 
  -5   7   7        9.45        8.25      0.69 o 
  -4   7   7        0.26        0.55      0.57 o 
  -3   7   7        9.89        8.53      1.00 o 
  -2   7   7       28.31       21.82      1.25 o 
  -1   7   7       10.98        7.63      1.21 o 
   0   7   7        2.61        1.28      1.32 o 
   1   7   7        0.07       -0.28      1.36 o 
   2   7   7        0.02        0.62      1.55 o 
   3   7   7        0.25        1.57      1.98 o 
  -6   8   7       71.77       69.22      2.60 o 
  -5   8   7       73.72       78.60      1.72 o 
  -4   8   7       75.54       77.22      1.78 o 
  -3   8   7        0.77       -0.33      0.91 o 
  -2   8   7        0.02       -0.28      1.29 o 
  -1   8   7        1.19       -0.43      1.77 o 
   0   8   7       25.76       29.41      2.32 o 
   1   8   7        1.06       -0.10      1.74 o 
   2   8   7        0.57        0.97      1.95 o 
  -7   9   7       30.71       30.13      5.75 o 
  -6   9   7        4.03        2.66      0.81 o 
  -5   9   7        1.58        1.60      0.81 o 
  -4   9   7        0.82        1.04      0.93 o 
  -3   9   7        0.17       -0.42      1.09 o 
  -2   9   7        0.01       -1.32      1.40 o 
  -1   9   7        5.62        2.19      1.74 o 
   0   9   7        0.66        0.49      1.65 o 
   1   9   7        0.01       -2.24      2.24 o 
  -7  10   7        0.01       -0.53      0.99 o 
  -6  10   7        0.16        1.23      0.92 o 
  -5  10   7        2.09        0.88      0.94 o 
  -4  10   7        3.19        2.10      1.25 o 
  -3  10   7        4.22        5.24      1.74 o 
  -2  10   7        0.00       -2.94      2.94 o 
  -1  10   7        0.86        3.15      2.25 o 
  -5  11   7        0.35        0.25      1.99 o 
  -4  11   7        0.08        2.46      2.12 o 
   2 -13   8        0.39        0.91      1.97 o 
   3 -13   8        0.09        1.12      1.91 o 
   4 -13   8        0.12       -0.66      2.37 o 
  -1 -12   8        0.29        0.00      2.27 o 
   0 -12   8        1.32        2.23      1.54 o 
   1 -12   8        0.56        2.34      1.51 o 
   2 -12   8        0.00       -0.63      1.50 o 
   3 -12   8        0.03        0.88      1.61 o 
   4 -12   8       12.52       13.18      3.31 o 
   5 -12   8        3.63        5.35      2.55 o 
   6 -12   8        4.00        9.00      4.21 o 
  -2 -11   8        0.12       -0.10      2.50 o 
  -1 -11   8        0.95       -0.98      1.60 o 
   0 -11   8        1.73        0.80      1.61 o 
   1 -11   8        2.60        4.10      1.43 o 
   2 -11   8        0.99        0.26      1.20 o 
   3 -11   8       26.61       36.93      2.93 o 
   4 -11   8        1.69        2.08      1.78 o 
   5 -11   8        0.24        1.21      1.49 o 
   6 -11   8        0.06       -1.13      1.98 o 
   7 -11   8        2.59        5.05      3.53 o 
  -3 -10   8        1.48        1.89      2.87 o 
  -2 -10   8        4.18        5.14      2.48 o 
  -1 -10   8       31.76       28.84      2.14 o 
   0 -10   8       56.61       55.01      2.65 o 
   1 -10   8        0.23        0.21      1.20 o 
   2 -10   8        0.00        1.19      1.19 o 
   3 -10   8        0.19        0.15      1.14 o 
   4 -10   8       30.10       28.59      2.22 o 
   5 -10   8       32.51       33.81      2.43 o 
   6 -10   8        0.50        0.15      1.47 o 
   7 -10   8        0.23       -1.31      1.65 o 
  -4  -9   8        0.86       -1.08      2.38 o 
  -3  -9   8       32.56       34.98      3.43 o 
  -2  -9   8       14.85       20.58      7.62 o 
  -1  -9   8        0.18        0.20      1.23 o 
   0  -9   8        7.06        7.73      1.44 o 
   1  -9   8       32.84       35.12      3.13 o 
   2  -9   8       12.34       12.98      1.51 o 
   3  -9   8        6.56        5.68      1.28 o 
   4  -9   8       15.23       15.15      1.56 o 
   5  -9   8        0.24       -1.67      1.67 o 
   6  -9   8        1.30        2.05      1.29 o 
   7  -9   8        1.73        0.78      1.75 o 
   8  -9   8        3.84        8.02      2.78 o 
  -5  -8   8        5.74        6.20      2.17 o 
  -4  -8   8        1.92        3.75      1.65 o 
  -3  -8   8        0.16        0.27      1.45 o 
  -2  -8   8       19.42       16.29      2.78 o 
  -1  -8   8        7.47        3.94      1.17 o 
   0  -8   8        0.11       -0.59      1.02 o 
   1  -8   8       27.52       31.01      2.07 o 
   2  -8   8        0.00        0.00      1.39 o 
   3  -8   8        1.29        1.36      1.07 o 
   4  -8   8       37.85       35.75      2.40 o 
   5  -8   8        0.41        1.01      1.01 o 
   6  -8   8        0.75       -1.21      1.21 o 
   7  -8   8        0.20        1.15      1.47 o 
   8  -8   8        0.17        0.17      2.17 o 
  -6  -7   8        0.06        2.59      1.80 o 
  -5  -7   8        0.00        1.26      1.62 o 
  -4  -7   8       18.10       20.02      2.10 o 
  -3  -7   8        2.02        1.03      1.32 o 
  -2  -7   8        4.12        3.92      1.55 o 
  -1  -7   8        1.76        0.42      0.94 o 
   0  -7   8        7.54        5.76      1.02 o 
   1  -7   8      367.04      369.77      4.37 o 
   2  -7   8        3.28        3.67      1.38 o 
   3  -7   8      258.89      243.53      4.14 o 
   4  -7   8       52.14       54.69      2.90 o 
   5  -7   8        0.40        0.97      1.09 o 
   6  -7   8       11.79       13.92      1.66 o 
   7  -7   8        0.01        1.38      1.48 o 
   8  -7   8        0.02       -1.76      1.76 o 
  -7  -6   8        1.36       -0.25      2.17 o 
  -6  -6   8        0.92        2.24      1.63 o 
  -5  -6   8        7.34       10.22      1.79 o 
  -4  -6   8        0.97        3.20      2.11 o 
  -3  -6   8        4.09        3.73      1.33 o 
  -2  -6   8       47.51       45.52      2.11 o 
  -1  -6   8        0.35        0.46      0.82 o 
   0  -6   8      383.01      380.11      4.67 o 
   1  -6   8       13.21       15.78      1.15 o 
   2  -6   8        5.01        3.75      0.81 o 
   3  -6   8      177.18      161.04      3.27 o 
   4  -6   8      119.10      111.72      3.21 o 
   5  -6   8        4.40        2.97      1.11 o 
   6  -6   8        1.74        1.90      1.24 o 
   7  -6   8        4.47        2.36      2.03 o 
   8  -6   8        0.02        0.68      1.87 o 
  -7  -5   8        0.03        0.73      2.32 o 
  -6  -5   8        0.66       -1.58      1.58 o 
  -5  -5   8       44.54       41.95      2.34 o 
  -4  -5   8        9.04        9.60      1.53 o 
  -3  -5   8       54.41       52.80      2.31 o 
  -2  -5   8       29.72       27.31      1.61 o 
  -1  -5   8        9.72        9.93      1.01 o 
   0  -5   8       21.89       20.87      1.19 o 
   1  -5   8       15.81       14.18      0.96 o 
   2  -5   8        0.00        0.11      0.67 o 
   3  -5   8        0.77       -0.83      0.89 o 
   4  -5   8        0.20        0.71      0.99 o 
   5  -5   8        4.85        7.30      1.26 o 
   6  -5   8        1.85        1.35      1.36 o 
   7  -5   8       25.93       35.01      2.93 o 
   8  -5   8       10.82       11.50      2.43 o 
  -8  -4   8        0.04       -0.75      2.30 o 
  -7  -4   8        0.07       -1.03      1.78 o 
  -6  -4   8        3.71        6.56      1.93 o 
  -5  -4   8        6.31        3.80      1.69 o 
  -4  -4   8        5.75        6.17      1.62 o 
  -3  -4   8        2.17        4.27      1.12 o 
  -2  -4   8      160.00      152.00      2.96 o 
  -1  -4   8       94.22       93.16      1.97 o 
   0  -4   8       26.01       19.91      1.08 o 
   1  -4   8        1.62        0.70      0.63 o 
   2  -4   8        8.06        7.98      0.77 o 
   3  -4   8        5.05        8.29      0.83 o 
   4  -4   8      159.46      140.61      3.23 o 
   5  -4   8       17.52       16.07      1.71 o 
   6  -4   8        7.15        7.45      1.60 o 
   7  -4   8        1.63        0.28      1.47 o 
   8  -4   8        0.02       -0.50      2.24 o 
  -8  -3   8        0.04       -0.31      2.20 o 
  -7  -3   8        0.04        1.17      1.87 o 
  -6  -3   8        1.14        4.09      1.94 o 
  -5  -3   8        6.40        3.42      2.11 o 
  -4  -3   8        0.02        0.18      0.82 o 
  -3  -3   8       18.13       24.36      1.31 o 
  -2  -3   8       15.30       16.44      1.15 o 
  -1  -3   8        7.64        8.32      0.91 o 
   0  -3   8        1.56        0.90      0.60 o 
   1  -3   8       88.78       79.28      1.64 o 
   2  -3   8       39.15       34.75      1.14 o 
   3  -3   8       53.33       47.83      1.46 o 
   4  -3   8       36.93       32.22      1.63 o 
   5  -3   8        4.70        4.59      1.40 o 
   6  -3   8       36.33       30.74      2.22 o 
   7  -3   8        5.87        4.50      1.67 o 
   8  -3   8        0.12       -1.48      1.61 o 
  -9  -2   8        0.03        4.12      3.17 o 
  -8  -2   8        0.53        1.87      1.99 o 
  -7  -2   8        2.78        2.40      3.69 o 
  -6  -2   8        0.09        2.43      2.38 o 
  -5  -2   8        0.25       -1.09      1.09 o 
  -4  -2   8        8.46       10.98      1.06 o 
  -3  -2   8       12.15       12.36      0.92 o 
  -2  -2   8      363.89      408.12      4.17 o 
  -1  -2   8        5.38        8.13      0.69 o 
   0  -2   8      223.08      261.43      2.71 o 
   1  -2   8       26.77       27.43      1.02 o 
   2  -2   8        0.87        1.18      0.66 o 
   3  -2   8       51.83       35.52      1.34 o 
   4  -2   8      108.28       93.35      3.25 o 
   5  -2   8       80.77       80.25      5.58 o 
   6  -2   8       22.88       22.32      2.10 o 
   7  -2   8        0.00       -1.18      1.54 o 
  -9  -1   8        1.53       -0.64      4.39 o 
  -8  -1   8        4.49        6.18      2.13 o 
  -7  -1   8        3.84        1.73      1.44 o 
  -6  -1   8        2.04        3.77      1.19 o 
  -5  -1   8       52.94       56.77      1.91 o 
  -4  -1   8        7.11        8.98      1.02 o 
  -3  -1   8       34.75       31.54      2.17 o 
  -2  -1   8       20.63       22.44      0.93 o 
  -1  -1   8        0.66        1.12      0.55 o 
   0  -1   8      165.53      185.42      2.21 o 
   1  -1   8       65.47       78.71      1.63 o 
   2  -1   8      189.48      169.60      2.47 o 
   3  -1   8       15.27       17.76      1.11 o 
   4  -1   8        3.00        4.05      1.01 o 
   5  -1   8        0.33        0.88      1.29 o 
   6  -1   8        0.07       -1.59      1.59 o 
   7  -1   8        1.40        6.70      2.61 o 
  -9   0   8        2.60        0.89      2.01 o 
  -8   0   8       86.77       91.95     11.83 o 
  -7   0   8        3.28        1.74      1.17 o 
  -6   0   8       52.36       52.81      2.45 o 
  -5   0   8       21.58       18.98      1.19 o 
  -4   0   8        9.98       12.19      1.59 o 
  -3   0   8       59.32       52.23      2.03 o 
  -2   0   8       42.91       38.80      1.15 o 
  -1   0   8      132.06      138.82      1.87 o 
   0   0   8        1.55       -0.16      0.54 o 
   1   0   8        0.01        0.28      0.71 o 
   2   0   8       17.01       17.12      1.11 o 
   3   0   8       98.50       96.52      2.37 o 
   4   0   8        3.13        1.30      1.15 o 
   5   0   8       54.90       48.86      3.53 o 
   6   0   8        0.01       -1.94      1.94 o 
   7   0   8        0.45        1.27      3.37 o 
  -9   1   8        1.12        0.06      1.53 o 
  -8   1   8        9.10       10.01      1.45 o 
  -7   1   8       12.82        9.97      1.30 o 
  -6   1   8        1.18       -0.16      0.90 o 
  -5   1   8        0.21       -0.63      0.63 o 
  -4   1   8        7.92        8.73      0.71 o 
  -3   1   8       40.26       37.20      1.09 o 
  -2   1   8        0.09        0.25      0.51 o 
  -1   1   8       98.46       93.48      1.47 o 
   0   1   8      171.75      167.69      2.23 o 
   1   1   8      184.27      183.44      2.68 o 
   2   1   8      264.11      254.97      3.69 o 
   3   1   8       16.90       15.44      1.48 o 
   4   1   8        3.18        1.11      1.17 o 
   5   1   8        0.93        0.23      1.89 o 
   6   1   8       11.73        8.36      2.62 o 
  -9   2   8        0.19       -0.59      1.18 o 
  -8   2   8        1.02        1.37      1.18 o 
  -7   2   8        0.59        0.71      0.95 o 
  -6   2   8        0.05        0.59      0.82 o 
  -5   2   8        0.55        0.63      0.64 o 
  -4   2   8        0.04        0.40      0.66 o 
  -3   2   8        6.28        5.64      0.66 o 
  -2   2   8        5.92        8.55      0.87 o 
  -1   2   8        5.99        4.54      0.68 o 
   0   2   8      143.94      142.57      2.11 o 
   1   2   8        1.53        1.33      0.86 o 
   2   2   8       23.54       25.42      1.51 o 
   3   2   8      211.39      208.99      4.02 o 
   4   2   8       95.87      111.88      3.25 o 
   5   2   8        0.10        2.03      2.14 o 
   6   2   8        0.10        0.91      2.41 o 
  -9   3   8        0.48       -0.06      1.09 o 
  -8   3   8        0.52        0.21      0.97 o 
  -7   3   8        0.64        0.55      0.83 o 
  -6   3   8        0.02       -0.30      0.61 o 
  -5   3   8       52.86       57.00      2.25 o 
  -4   3   8       35.22       37.45      1.19 o 
  -3   3   8       62.01       61.85      1.15 o 
  -2   3   8        0.24        0.78      0.54 o 
  -1   3   8        9.50       10.58      0.89 o 
   0   3   8      177.75      192.20      3.13 o 
   1   3   8      141.07      118.76      2.82 o 
   2   3   8       45.23       45.16      1.86 o 
   3   3   8        8.25        6.67      1.50 o 
   4   3   8        0.35        0.65      1.31 o 
   5   3   8        0.10        3.45      2.29 o 
  -9   4   8        0.00        0.55      0.99 o 
  -8   4   8        1.70        1.55      0.90 o 
  -7   4   8        0.17       -0.64      0.95 o 
  -6   4   8       14.54       15.09      0.94 o 
  -5   4   8        0.00        0.48      0.53 o 
  -4   4   8        7.87        9.22      0.73 o 
  -3   4   8       11.65       13.42      0.82 o 
  -2   4   8       14.49       16.01      0.86 o 
  -1   4   8      199.38      193.68      3.03 o 
   0   4   8        6.07        7.31      1.11 o 
   1   4   8        0.01       -0.58      0.93 o 
   2   4   8        0.76        0.03      0.94 o 
   3   4   8        0.17       -0.91      1.18 o 
   4   4   8        0.91        0.60      1.55 o 
   5   4   8       27.76       32.74      5.90 o 
  -9   5   8        0.29        0.37      1.21 o 
  -8   5   8        0.03       -0.01      0.81 o 
  -7   5   8        0.02        0.83      0.66 o 
  -6   5   8        4.00        4.31      3.21 o 
  -5   5   8       25.16       20.31      0.83 o 
  -4   5   8        5.84        4.75      0.63 o 
  -3   5   8        5.71        6.69      0.73 o 
  -2   5   8        0.62       -0.06      0.65 o 
  -1   5   8       35.78       37.17      1.59 o 
   0   5   8       58.31       51.67      3.67 o 
   1   5   8       12.86       11.26      1.33 o 
   2   5   8        6.87        6.79      1.52 o 
   3   5   8        0.32       -1.00      1.21 o 
   4   5   8        0.23       -1.02      1.65 o 
  -9   6   8        1.75        0.48      1.04 o 
  -8   6   8        0.02        0.45      1.09 o 
  -6   6   8        0.43       -0.95      0.95 o 
  -5   6   8        0.07        0.54      0.84 o 
  -4   6   8       38.40       39.14      1.52 o 
  -3   6   8       38.41       41.40      1.33 o 
  -2   6   8        5.92        4.50      0.84 o 
  -1   6   8       40.60       34.91      1.80 o 
   0   6   8        0.01       -0.55      1.06 o 
   1   6   8        0.20        0.21      1.04 o 
   2   6   8       11.79       15.97      2.13 o 
   3   6   8        2.02        1.45      2.38 o 
  -6   7   8        0.03       -0.09      1.22 o 
  -5   7   8       32.59       33.85      1.68 o 
  -4   7   8        0.21        0.03      0.65 o 
  -3   7   8        0.29        0.92      0.81 o 
  -2   7   8        0.98        0.25      0.84 o 
  -1   7   8        2.36        1.50      1.28 o 
   0   7   8        1.65        4.01      1.73 o 
   1   7   8        2.57       -0.19      1.78 o 
   2   7   8        0.28       -0.11      1.91 o 
  -6   8   8        0.92       -0.40      1.20 o 
  -5   8   8        1.38        0.61      0.76 o 
  -4   8   8        9.40        9.35      1.01 o 
  -3   8   8        1.44       -0.35      0.97 o 
  -2   8   8       18.83       24.27      2.43 o 
  -1   8   8       19.01       21.70      2.93 o 
   0   8   8        0.00        1.24      2.23 o 
   1   8   8        0.06       -0.88      3.26 o 
  -7   9   8        0.96        3.71      3.71 o 
  -6   9   8        8.48        8.24      1.07 o 
  -5   9   8        0.91        1.71      0.88 o 
  -4   9   8        0.03       -0.81      0.97 o 
  -3   9   8        0.02       -0.89      1.00 o 
  -2   9   8        1.58        2.68      1.63 o 
  -1   9   8        1.18        3.95      2.42 o 
   0   9   8        1.04        3.26      2.54 o 
  -6  10   8        0.08        0.38      1.01 o 
  -5  10   8        0.01       -1.45      1.51 o 
  -4  10   8        3.22        5.88      1.69 o 
  -3  10   8        0.21       -0.28      1.97 o 
  -2  10   8        2.32        0.85      2.19 o 
   0 -12   9        1.14       -0.17      1.85 o 
   1 -12   9        0.11        0.11      1.46 o 
   2 -12   9        4.84        6.54      1.63 o 
   3 -12   9        5.06        3.07      2.05 o 
   4 -12   9        0.00        1.64      1.89 o 
   5 -12   9        1.20        2.37      2.37 o 
  -2 -11   9        0.87        4.96      2.67 o 
  -1 -11   9        1.50        3.79      2.48 o 
   0 -11   9        1.08        4.47      1.53 o 
   1 -11   9        0.00        1.10      1.37 o 
   2 -11   9        5.44        8.42      1.61 o 
   3 -11   9        1.62        2.50      1.38 o 
   4 -11   9        7.35       10.53      2.44 o 
   5 -11   9        1.01        2.84      1.87 o 
   6 -11   9        1.59        1.91      2.34 o 
  -3 -10   9        0.52        1.04      2.54 o 
  -2 -10   9        0.79       -1.01      2.26 o 
  -1 -10   9        1.97        0.81      3.21 o 
   0 -10   9        0.01       -1.26      1.26 o 
   1 -10   9        0.81        0.74      1.34 o 
   2 -10   9        3.81        3.32      1.33 o 
   3 -10   9       18.50       18.37      1.77 o 
   4 -10   9        0.04        1.61      1.25 o 
   5 -10   9        0.11        1.52      1.73 o 
   6 -10   9        0.00       -0.32      1.63 o 
   7 -10   9        5.56        3.94      2.61 o 
  -4  -9   9        2.06        0.62      4.93 o 
  -3  -9   9        4.20        0.33      2.42 o 
  -2  -9   9        8.65       12.42      3.28 o 
  -1  -9   9       14.03       10.48      4.70 o 
   0  -9   9        4.55        1.69      1.23 o 
   1  -9   9        0.03        1.58      1.25 o 
   2  -9   9        4.30        4.74      1.28 o 
   3  -9   9       41.64       43.29      2.22 o 
   4  -9   9        3.37        1.58      1.20 o 
   5  -9   9        5.73        8.03      1.48 o 
   6  -9   9        1.81       -0.10      1.44 o 
   7  -9   9        0.03       -1.63      1.63 o 
  -5  -8   9        1.13       -0.30      1.77 o 
  -4  -8   9        0.08       -0.72      1.64 o 
  -3  -8   9       12.41       11.23      1.91 o 
  -2  -8   9        0.02       -1.33      2.04 o 
  -1  -8   9        0.72        1.53      1.29 o 
   0  -8   9        9.72       10.67      1.40 o 
   1  -8   9       15.17       17.68      1.62 o 
   2  -8   9        0.09       -0.04      1.04 o 
   3  -8   9       11.39       12.97      1.49 o 
   4  -8   9        0.00       -0.44      1.46 o 
   5  -8   9        0.00        0.15      1.19 o 
   6  -8   9        4.75        3.54      1.75 o 
   7  -8   9        0.06        2.32      2.17 o 
  -6  -7   9        0.15       -0.20      2.08 o 
  -5  -7   9        0.02       -0.96      1.57 o 
  -4  -7   9        0.05       -0.28      1.46 o 
  -3  -7   9       28.54       28.87      2.24 o 
  -2  -7   9       24.88       25.57      2.03 o 
  -1  -7   9        2.71        4.89      1.19 o 
   0  -7   9       34.74       42.01      1.87 o 
   1  -7   9        2.53        3.24      0.99 o 
   2  -7   9      110.37      103.97      2.88 o 
   3  -7   9      162.32      159.17      3.49 o 
   4  -7   9       53.33       48.79      2.23 o 
   5  -7   9       17.54       16.83      1.80 o 
   6  -7   9        0.04        0.29      1.38 o 
   7  -7   9        0.07       -1.59      1.59 o 
  -6  -6   9        2.04        3.27      2.09 o 
  -5  -6   9        0.00        1.19      1.45 o 
  -4  -6   9        4.53        4.40      1.50 o 
  -3  -6   9        0.23       -0.31      1.26 o 
  -2  -6   9        3.50        2.89      1.31 o 
  -1  -6   9      181.23      190.64      3.43 o 
   0  -6   9       36.01       36.05      1.57 o 
   1  -6   9      174.15      179.55      3.34 o 
   2  -6   9      269.52      252.86      5.92 o 
   3  -6   9       20.72       18.52      1.56 o 
   4  -6   9        0.03        0.75      1.20 o 
   5  -6   9        0.40        1.12      1.32 o 
   6  -6   9       49.48       52.50      2.70 o 
   7  -6   9       12.34       13.33      1.96 o 
  -7  -5   9        1.12        0.28      2.00 o 
  -6  -5   9        0.83       -1.32      1.82 o 
  -5  -5   9        0.00       -1.08      1.27 o 
  -4  -5   9       26.06       26.44      2.93 o 
  -3  -5   9       13.70       13.78      2.09 o 
  -2  -5   9       14.42       11.32      1.69 o 
  -1  -5   9       59.90       69.30      2.13 o 
   0  -5   9        0.04       -0.42      0.76 o 
   1  -5   9        0.42        0.06      0.77 o 
   2  -5   9        0.00       -0.79      0.79 o 
   3  -5   9       15.14       20.12      1.83 o 
   4  -5   9       24.59       26.50      2.51 o 
   5  -5   9        9.37       13.34      1.72 o 
   6  -5   9        8.09        5.41      1.60 o 
   7  -5   9        0.16        1.55      1.61 o 
  -8  -4   9        0.00        1.90      3.62 o 
  -7  -4   9        3.52        2.16      2.22 o 
  -6  -4   9        0.38       -1.33      1.59 o 
  -5  -4   9        4.05        1.83      1.55 o 
  -4  -4   9        4.64        3.03      1.20 o 
  -3  -4   9       15.83       16.72      1.53 o 
  -2  -4   9        0.10        0.90      1.78 o 
  -1  -4   9        2.11        1.18      0.92 o 
   0  -4   9        7.03        9.82      1.01 o 
   1  -4   9       54.18       53.11      1.67 o 
   2  -4   9        4.08        6.97      1.06 o 
   3  -4   9       27.01       27.81      1.56 o 
   4  -4   9        0.06       -0.32      1.15 o 
   5  -4   9        6.08        5.98      1.58 o 
   6  -4   9        3.91        4.46      1.59 o 
   7  -4   9        4.36        6.02      1.87 o 
  -8  -3   9        0.00       -1.19      2.58 o 
  -7  -3   9        0.53        1.35      2.10 o 
  -6  -3   9        1.44        0.23      1.83 o 
  -5  -3   9        0.32        1.02      1.39 o 
  -4  -3   9        0.27        0.07      0.93 o 
  -3  -3   9       14.15       17.97      1.41 o 
  -2  -3   9       18.54       27.24      1.61 o 
  -1  -3   9        5.77        4.27      1.07 o 
   0  -3   9        1.11        0.40      0.67 o 
   1  -3   9        7.38        5.67      0.86 o 
   2  -3   9       58.74       49.57      1.70 o 
   3  -3   9      425.71      398.22      4.62 o 
   4  -3   9       92.65       88.75      2.75 o 
   5  -3   9       47.77       38.81      3.30 o 
   6  -3   9        1.31        0.53      1.45 o 
   7  -3   9        0.01        1.94      2.36 o 
  -8  -2   9        0.01       -0.31      1.96 o 
  -7  -2   9        0.66        1.68      1.99 o 
  -6  -2   9       20.88       16.04      2.76 o 
  -5  -2   9        4.44        6.75      1.46 o 
  -4  -2   9        1.42        0.71      1.01 o 
  -3  -2   9        0.68        0.76      0.77 o 
  -2  -2   9        0.40       -0.08      1.11 o 
  -1  -2   9      141.65      160.18      3.21 o 
   0  -2   9      144.34      156.35      3.38 o 
   1  -2   9       19.47       21.77      1.10 o 
   2  -2   9       52.47       42.12      1.45 o 
   3  -2   9        4.66        2.68      0.95 o 
   4  -2   9       10.56       12.05      1.65 o 
   5  -2   9       56.05       53.15      2.35 o 
   6  -2   9       10.73        6.60      2.88 o 
   7  -2   9        0.01        1.23      2.30 o 
  -9  -1   9        3.95        1.58      3.17 o 
  -8  -1   9        0.67       -1.45      2.80 o 
  -7  -1   9       24.34       25.94      2.72 o 
  -6  -1   9        0.19        0.20      1.29 o 
  -5  -1   9        1.60        1.62      0.94 o 
  -4  -1   9       62.01       64.11      1.98 o 
  -3  -1   9       33.60       35.11      1.53 o 
  -2  -1   9        0.08       -0.26      0.75 o 
  -1  -1   9       69.33       76.33      1.81 o 
   0  -1   9        1.22        2.71      0.80 o 
   1  -1   9       30.00       25.27      1.33 o 
   2  -1   9       38.23       39.68      1.65 o 
   3  -1   9        0.67        1.13      0.93 o 
   4  -1   9       21.23       23.17      1.77 o 
   5  -1   9        0.65       -1.13      1.80 o 
   6  -1   9        0.01       -1.63      4.21 o 
   7  -1   9        0.22       -0.91      4.25 o 
  -9   0   9        0.90        1.60      3.37 o 
  -8   0   9        0.56        0.14      1.49 o 
  -7   0   9       42.84       39.72      4.07 o 
  -6   0   9        6.91        5.66      1.33 o 
  -5   0   9        0.79       -0.77      0.81 o 
  -4   0   9        7.22        7.15      0.99 o 
  -3   0   9        0.81        1.02      0.73 o 
  -2   0   9        1.61        1.07      0.75 o 
  -1   0   9        0.86        0.07      0.66 o 
   0   0   9        2.42        0.30      0.77 o 
   1   0   9      126.63      132.05      2.59 o 
   2   0   9       47.97       44.63      1.78 o 
   3   0   9        0.31        0.26      1.05 o 
   4   0   9        9.25        7.59      1.46 o 
   5   0   9        0.07        2.42      2.00 o 
   6   0   9        0.23       -0.81      2.02 o 
  -9   1   9        8.07        6.50      1.72 o 
  -8   1   9        2.23       -0.02      1.18 o 
  -7   1   9        6.32        6.43      1.24 o 
  -6   1   9        0.06       -0.43      0.88 o 
  -5   1   9        0.42        1.08      0.74 o 
  -4   1   9       40.89       35.24      1.36 o 
  -3   1   9       12.75       11.00      0.88 o 
  -2   1   9      103.26      100.12      2.12 o 
  -1   1   9       10.40       12.17      1.03 o 
   0   1   9        5.56        4.98      0.99 o 
   1   1   9       68.53       65.30      2.15 o 
   2   1   9       34.20       27.25      2.02 o 
   3   1   9      131.95      142.94      3.44 o 
   4   1   9       17.83       17.71      1.76 o 
   5   1   9        7.13       11.70      2.68 o 
   6   1   9        0.01       -2.11      2.11 o 
  -9   2   9        0.03        1.04      1.25 o 
  -8   2   9        0.13       -1.06      1.06 o 
  -7   2   9        0.40        1.32      0.98 o 
  -6   2   9        0.00       -0.39      0.84 o 
  -5   2   9        5.34        8.04      0.88 o 
  -4   2   9        6.77        6.33      0.81 o 
  -3   2   9        0.54        0.16      0.61 o 
  -2   2   9       42.46       42.47      1.32 o 
  -1   2   9      242.89      240.21      3.89 o 
   0   2   9      720.88      681.24      6.28 o 
   1   2   9       68.63       73.35      2.28 o 
   2   2   9      101.84       97.07      2.91 o 
   3   2   9        0.28       -0.79      1.11 o 
   4   2   9        0.09       -0.31      1.22 o 
   5   2   9        0.31        3.97      2.35 o 
  -9   3   9        0.16        0.73      1.17 o 
  -8   3   9        0.03        1.15      1.01 o 
  -7   3   9        2.91        3.23      0.97 o 
  -6   3   9        0.18        0.49      0.69 o 
  -5   3   9       24.14       23.48      1.29 o 
  -4   3   9      120.86      118.92      2.18 o 
  -3   3   9      138.22      141.08      1.74 o 
  -2   3   9        0.00        0.59      0.67 o 
  -1   3   9       63.58       66.70      1.93 o 
   0   3   9        0.55        1.22      0.91 o 
   1   3   9       12.81       14.87      1.49 o 
   2   3   9       27.17       25.71      1.76 o 
   3   3   9        5.11        7.04      1.53 o 
   4   3   9        0.01        1.66      1.39 o 
   5   3   9        0.04        1.12      3.03 o 
  -9   4   9        0.03       -0.03      1.04 o 
  -8   4   9        0.39        1.09      0.92 o 
  -7   4   9       10.88        9.33      0.88 o 
  -6   4   9       64.45       62.20      2.12 o 
  -5   4   9        0.74        0.13      0.64 o 
  -4   4   9        9.31        9.02      0.98 o 
  -3   4   9       10.36       12.13      0.89 o 
  -2   4   9       49.02       49.68      1.58 o 
  -1   4   9        1.50        1.83      0.88 o 
   0   4   9        0.07        1.97      1.04 o 
   1   4   9        1.04        2.98      1.11 o 
   2   4   9        0.07        0.91      1.15 o 
   3   4   9        0.20        0.63      1.28 o 
   4   4   9       11.41       15.37      2.32 o 
  -9   5   9        0.63        0.33      1.17 o 
  -8   5   9        2.66        0.74      1.40 o 
  -7   5   9        0.65        1.37      0.72 o 
  -6   5   9        0.00       -0.11      0.67 o 
  -5   5   9        0.51        0.82      0.62 o 
  -4   5   9        1.16        1.05      0.66 o 
  -3   5   9        7.57        6.14      0.82 o 
  -2   5   9       69.03       74.34      1.96 o 
  -1   5   9        5.52        5.22      1.14 o 
   0   5   9        0.09       -0.80      1.04 o 
   1   5   9        2.50        1.24      1.09 o 
   2   5   9        3.35        1.73      1.44 o 
   3   5   9       45.51       61.77      3.85 o 
  -9   6   9        0.01        0.93      1.05 o 
  -8   6   9        0.86        1.62      1.54 o 
  -7   6   9        3.08        1.50      0.86 o 
  -6   6   9        1.01        1.96      0.61 o 
  -5   6   9       14.79       13.54      1.38 o 
  -4   6   9        0.02        1.22      0.67 o 
  -3   6   9        0.02       -0.69      0.79 o 
  -2   6   9       25.67       23.69      1.36 o 
  -1   6   9        0.26       -0.46      0.98 o 
   0   6   9       11.79        8.31      1.44 o 
   1   6   9       17.64       17.49      2.60 o 
   2   6   9        1.12        0.37      2.47 o 
  -6   7   9        0.08       -0.23      0.75 o 
  -5   7   9        4.45        4.73      0.80 o 
  -4   7   9        8.95        8.39      1.36 o 
  -3   7   9        6.22        5.17      1.02 o 
  -2   7   9        0.49       -0.53      1.12 o 
  -1   7   9        0.02       -1.16      1.16 o 
   0   7   9        0.45        0.72      1.66 o 
   1   7   9        0.42        0.42      2.36 o 
  -7   8   9       22.37       24.52      1.95 o 
  -6   8   9       25.02       27.84      1.41 o 
  -5   8   9        0.14       -0.81      0.81 o 
  -4   8   9        0.03        0.19      0.98 o 
  -3   8   9        0.26        0.07      1.20 o 
  -2   8   9       12.39       13.33      2.34 o 
  -1   8   9        1.08        3.32      2.34 o 
   0   8   9        1.29        0.89      3.66 o 
  -6   9   9        0.81       -0.11      0.94 o 
  -5   9   9        0.01        0.34      1.16 o 
  -4   9   9        0.07        0.16      1.24 o 
  -3   9   9        2.28        1.44      2.28 o 
  -2   9   9        0.09       -0.83      2.16 o 
   1 -12  10        0.11       -1.22      2.00 o 
   2 -12  10        6.78        6.40      1.89 o 
   3 -12  10        2.22        2.48      2.05 o 
   4 -12  10        5.28        9.20      2.41 o 
  -1 -11  10        1.28       -2.29      2.29 o 
   0 -11  10        0.39        1.45      2.67 o 
   1 -11  10       12.63       19.43      2.00 o 
   2 -11  10        1.44        1.66      1.45 o 
   3 -11  10        0.02       -1.29      1.29 o 
   4 -11  10        0.10       -0.83      1.55 o 
   5 -11  10        3.30        5.07      2.13 o 
  -3 -10  10        7.41        7.55      5.59 o 
  -2 -10  10       15.77       12.54      2.95 o 
  -1 -10  10        0.61       -0.83      2.19 o 
   0 -10  10        0.00        1.81      2.13 o 
   1 -10  10        0.00        2.50      1.39 o 
   2 -10  10       19.60       18.64      2.05 o 
   3 -10  10       22.19       25.72      3.20 o 
   4 -10  10        0.29        0.26      1.28 o 
   5 -10  10        0.06        2.14      1.67 o 
   6 -10  10        0.00       -1.53      1.75 o 
  -4  -9  10        4.76        3.52      2.69 o 
  -3  -9  10        0.03        0.72      2.49 o 
  -2  -9  10        1.79        1.66      2.40 o 
  -1  -9  10       11.57       10.75      2.58 o 
   0  -9  10        8.74       11.57      2.69 o 
   1  -9  10        4.18        3.98      1.91 o 
   2  -9  10        9.78        9.83      1.54 o 
   3  -9  10        0.02       -1.15      1.15 o 
   4  -9  10        2.35        4.30      1.43 o 
   5  -9  10        1.77        0.16      1.30 o 
   6  -9  10        6.47        9.25      2.85 o 
  -5  -8  10        0.04       -0.84      1.80 o 
  -4  -8  10        3.71        5.91      1.85 o 
  -3  -8  10        0.08       -0.81      1.53 o 
  -2  -8  10        0.36       -0.18      1.43 o 
  -1  -8  10       16.01       17.10      3.08 o 
   0  -8  10        0.03        0.62      1.40 o 
   1  -8  10        2.94        2.73      1.23 o 
   2  -8  10       24.84       23.88      1.85 o 
   3  -8  10        0.26        0.85      1.44 o 
   4  -8  10        0.23        0.83      1.20 o 
   5  -8  10        1.65       -0.34      1.25 o 
   6  -8  10        0.04       -1.40      1.40 o 
   7  -8  10        1.13        2.36      2.06 o 
  -5  -7  10        0.17       -0.27      1.63 o 
  -4  -7  10        0.32        1.60      1.58 o 
  -3  -7  10        0.74        0.33      1.42 o 
  -2  -7  10        2.53        1.41      1.44 o 
  -1  -7  10      133.42      138.17      3.79 o 
   0  -7  10        0.21        1.16      1.08 o 
   1  -7  10      186.04      181.75      4.65 o 
   2  -7  10       37.67       36.83      2.03 o 
   3  -7  10        0.03       -0.18      1.11 o 
   4  -7  10       11.62       12.92      1.63 o 
   5  -7  10        0.08        1.56      1.44 o 
   6  -7  10        0.02        2.07      1.59 o 
   7  -7  10        0.00        0.26      1.95 o 
  -6  -6  10        0.42        0.35      2.15 o 
  -5  -6  10        0.57        1.84      1.54 o 
  -4  -6  10       13.57        9.73      1.89 o 
  -3  -6  10        0.30        0.19      1.64 o 
  -2  -6  10      109.66      113.47      3.62 o 
  -1  -6  10        7.39        7.17      1.50 o 
   0  -6  10        3.97        3.33      1.11 o 
   1  -6  10       90.57       86.19      2.28 o 
   2  -6  10       62.80       58.23      2.12 o 
   3  -6  10       11.93       11.46      1.59 o 
   4  -6  10        0.00       -0.12      1.52 o 
   5  -6  10       13.28       15.09      1.92 o 
   6  -6  10        0.35       -0.32      1.53 o 
   7  -6  10        0.06       -1.02      1.61 o 
  -7  -5  10        4.72        7.62      2.83 o 
  -6  -5  10        2.96        0.55      1.96 o 
  -5  -5  10       10.72        7.84      2.15 o 
  -4  -5  10        9.03        8.32      1.52 o 
  -3  -5  10        4.65        4.03      1.32 o 
  -2  -5  10        6.61        6.50      1.38 o 
  -1  -5  10        1.04        1.55      1.14 o 
   0  -5  10        0.35        1.38      1.27 o 
   1  -5  10        2.89        2.51      0.93 o 
   2  -5  10        1.70        2.21      0.96 o 
   3  -5  10        4.24        1.57      1.28 o 
   4  -5  10        5.81        5.83      1.52 o 
   5  -5  10       53.44       57.78      2.82 o 
   6  -5  10       22.72       23.13      2.60 o 
   7  -5  10        0.00       -1.48      2.17 o 
  -7  -4  10        1.15        3.15      2.43 o 
  -6  -4  10        1.45       -1.40      1.92 o 
  -5  -4  10        0.78        1.02      1.52 o 
  -4  -4  10       21.64       24.43      2.62 o 
  -3  -4  10       10.25        8.01      1.33 o 
  -2  -4  10        2.02        1.30      1.12 o 
  -1  -4  10        0.01       -0.25      1.05 o 
   0  -4  10        2.78        1.41      1.12 o 
   1  -4  10        0.52       -0.05      0.97 o 
   2  -4  10      110.39      100.76      2.51 o 
   3  -4  10        9.08       10.54      1.29 o 
   4  -4  10        6.80        8.03      1.55 o 
   5  -4  10        1.27        0.58      1.43 o 
   6  -4  10        0.10        0.81      1.55 o 
   7  -4  10        3.59        1.25      3.33 o 
  -8  -3  10        0.17        2.13      3.26 o 
  -7  -3  10        0.78       -1.22      1.97 o 
  -6  -3  10        0.03        0.44      1.89 o 
  -5  -3  10        6.35        5.89      1.99 o 
  -4  -3  10        3.41        3.44      2.23 o 
  -3  -3  10        1.09        0.50      0.99 o 
  -2  -3  10        0.01       -0.15      0.99 o 
  -1  -3  10       17.20       19.13      1.52 o 
   0  -3  10       24.76       28.33      1.77 o 
   1  -3  10       59.06       50.79      1.98 o 
   2  -3  10       30.54       27.37      1.65 o 
   3  -3  10        6.60        5.48      1.53 o 
   4  -3  10       46.31       37.35      2.67 o 
   5  -3  10        9.76        6.92      2.13 o 
   6  -3  10        0.14       -1.49      1.99 o 
   7  -3  10        0.97        0.06      3.08 o 
  -8  -2  10        0.09        2.03      2.24 o 
  -7  -2  10        0.01       -3.19      3.19 o 
  -6  -2  10        1.45       -0.34      3.21 o 
  -5  -2  10        2.69        2.63      1.69 o 
  -4  -2  10       55.71       68.36      2.93 o 
  -3  -2  10        1.08        2.52      1.27 o 
  -2  -2  10       88.27       95.44      2.51 o 
  -1  -2  10       13.05       14.46      1.36 o 
   0  -2  10        0.00       -0.95      0.95 o 
   1  -2  10       36.86       26.34      1.56 o 
   2  -2  10       73.95       54.98      1.97 o 
   3  -2  10      145.65      145.07      3.41 o 
   4  -2  10       46.09       39.88      3.72 o 
   5  -2  10        0.61        0.87      2.00 o 
   6  -2  10        0.15        0.09      2.27 o 
  -8  -1  10        0.30        1.49      2.14 o 
  -7  -1  10        5.18        7.42      2.28 o 
  -6  -1  10        0.77        0.23      1.23 o 
  -5  -1  10        7.68        6.67      1.43 o 
  -4  -1  10       10.47       11.70      1.34 o 
  -3  -1  10        1.29        1.99      1.25 o 
  -2  -1  10       53.86       58.82      2.65 o 
  -1  -1  10       12.13       15.25      1.82 o 
   0  -1  10      122.12      111.24      2.85 o 
   1  -1  10       12.56       12.50      1.31 o 
   2  -1  10        1.08        1.19      1.07 o 
   3  -1  10        3.44        6.72      1.83 o 
   4  -1  10        0.00       -0.40      1.14 o 
   5  -1  10        2.51        0.70      2.05 o 
   6  -1  10        0.01        1.42      2.35 o 
  -8   0  10        8.82        7.85      2.34 o 
  -7   0  10        3.28        1.68      1.92 o 
  -6   0  10        3.84        2.85      0.99 o 
  -5   0  10        0.89       -0.48      0.86 o 
  -4   0  10        0.75        1.19      1.02 o 
  -3   0  10       41.11       44.12      1.92 o 
  -2   0  10        3.85        4.84      1.29 o 
  -1   0  10        0.00        1.25      0.88 o 
   0   0  10        0.54       -0.91      0.91 o 
   1   0  10       66.99       72.65      2.33 o 
   2   0  10        2.38        3.34      1.14 o 
   3   0  10       78.13       76.49      2.70 o 
   4   0  10        0.07        0.70      1.24 o 
   5   0  10        0.38        2.56      2.21 o 
   6   0  10        0.27        0.73      5.38 o 
  -9   1  10        2.34        3.89      1.79 o 
  -8   1  10        0.59       -1.32      1.32 o 
  -7   1  10        0.12        1.44      1.16 o 
  -6   1  10        0.21       -0.76      0.95 o 
  -5   1  10        5.31        5.86      0.91 o 
  -4   1  10        0.02        0.08      0.77 o 
  -3   1  10       18.14       18.28      1.21 o 
  -2   1  10       79.75       78.73      6.06 o 
  -1   1  10       73.97       73.06      2.50 o 
   0   1  10      144.71      152.27      2.95 o 
   1   1  10       20.02       19.05      2.16 o 
   2   1  10        3.02        3.63      1.18 o 
   3   1  10        1.25        0.98      1.16 o 
   4   1  10       17.78       20.10      1.90 o 
   5   1  10        0.02       -1.79      2.21 o 
  -9   2  10        0.26       -1.28      1.28 o 
  -8   2  10        0.01       -0.03      1.13 o 
  -7   2  10        0.24        0.74      1.36 o 
  -6   2  10        0.05        0.25      0.92 o 
  -5   2  10        0.07        0.91      0.91 o 
  -4   2  10        5.51        4.19      0.87 o 
  -3   2  10        0.01        0.45      0.76 o 
  -2   2  10       68.18       71.58      3.42 o 
  -1   2  10        0.00       -0.28      0.95 o 
   0   2  10       23.21       27.33      1.90 o 
   1   2  10      194.46      191.36      3.34 o 
   2   2  10      105.06      117.27      3.39 o 
   3   2  10        0.04        0.15      1.20 o 
   4   2  10        0.13        0.56      1.39 o 
   5   2  10        0.80        4.45      2.62 o 
  -9   3  10        0.41        1.34      1.26 o 
  -8   3  10        0.06        0.88      1.08 o 
  -7   3  10       14.35       14.39      1.42 o 
  -6   3  10        1.13        2.20      0.91 o 
  -5   3  10       23.32       24.26      1.38 o 
  -4   3  10        0.54       -0.48      0.75 o 
  -3   3  10        9.83       10.43      0.85 o 
  -2   3  10       91.73       93.94      2.17 o 
  -1   3  10       82.48       72.99      3.07 o 
   0   3  10       38.01       33.67      2.09 o 
   1   3  10       10.98       11.04      1.48 o 
   2   3  10        0.05       -1.13      1.13 o 
   3   3  10        0.21       -0.22      1.26 o 
   4   3  10        1.68        0.85      1.53 o 
  -9   4  10        0.01       -0.05      1.12 o 
  -8   4  10        2.11        3.46      1.05 o 
  -7   4  10        0.08       -0.47      0.84 o 
  -6   4  10        5.68        5.96      1.08 o 
  -5   4  10        5.31        3.38      0.82 o 
  -4   4  10        8.09        7.34      0.99 o 
  -3   4  10       71.47       82.74      2.03 o 
  -2   4  10        1.39        1.99      0.88 o 
  -1   4  10        0.36        1.48      1.05 o 
   0   4  10        0.14        0.08      1.06 o 
   1   4  10        0.01        0.44      1.15 o 
   2   4  10        0.21       -0.26      1.46 o 
   3   4  10       37.99       44.66      3.01 o 
  -8   5  10        0.74        0.36      1.85 o 
  -7   5  10        4.40        3.19      0.99 o 
  -6   5  10        1.36        0.72      0.79 o 
  -5   5  10        3.38        4.31      0.84 o 
  -4   5  10        0.02        0.92      0.77 o 
  -3   5  10        7.82        8.06      1.04 o 
  -2   5  10       22.85       22.17      1.37 o 
  -1   5  10        9.68        8.57      1.31 o 
   0   5  10        6.58        5.71      1.33 o 
   1   5  10        0.02       -0.48      1.39 o 
   2   5  10        0.40       -1.69      1.69 o 
  -8   6  10        0.06        1.93      1.13 o 
  -7   6  10        0.04        0.46      1.38 o 
  -6   6  10        6.45        6.22      0.84 o 
  -5   6  10       13.82       13.84      1.21 o 
  -4   6  10        0.55        0.77      0.82 o 
  -3   6  10       17.34       17.07      1.43 o 
  -2   6  10        0.09       -0.44      1.14 o 
  -1   6  10        0.10        0.18      1.25 o 
   0   6  10        6.89        2.74      1.48 o 
   1   6  10        3.42        4.20      2.74 o 
   2   6  10       27.27       42.30      5.75 o 
  -7   7  10        7.12        6.68      1.29 o 
  -6   7  10        0.11       -0.55      0.90 o 
  -5   7  10        0.02        0.49      0.84 o 
  -4   7  10        0.88       -0.07      1.08 o 
  -3   7  10        1.10        1.88      1.13 o 
  -2   7  10        0.93        0.98      1.31 o 
  -1   7  10        1.66        0.56      1.58 o 
   0   7  10        0.17       -1.05      2.13 o 
  -6   8  10        3.75        3.39      1.03 o 
  -5   8  10        1.56        0.18      1.17 o 
  -4   8  10        6.46        9.77      1.53 o 
  -3   8  10        6.64        2.22      2.28 o 
  -2   8  10        0.12        4.13      2.65 o 
  -1   8  10        0.18       -0.79      2.22 o 
  -1 -11  11        0.00        0.62      2.61 o 
   0 -11  11        2.90        5.10      3.39 o 
   1 -11  11        0.81       -1.07      6.45 o 
   2 -11  11        4.49        5.42      1.67 o 
   3 -11  11        1.03        1.55      1.54 o 
   4 -11  11        2.07        2.18      2.41 o 
  -2 -10  11        0.25       -0.67      2.49 o 
  -1 -10  11        0.18        2.93      2.39 o 
   0 -10  11        1.50       -0.89      2.26 o 
   1 -10  11       12.72       16.91      2.94 o 
   2 -10  11        0.25        0.13      1.41 o 
   3 -10  11        0.06        0.88      1.46 o 
   4 -10  11        0.00        0.90      1.46 o 
   5 -10  11        5.42        3.67      2.02 o 
  -3  -9  11        4.05        3.78      2.70 o 
  -2  -9  11        0.87       -2.19      2.19 o 
  -1  -9  11        0.13        1.29      2.85 o 
   0  -9  11        1.84        2.07      2.44 o 
   1  -9  11       22.67       30.09      6.90 o 
   2  -9  11        1.86        2.64      1.43 o 
   3  -9  11        6.15        7.73      1.61 o 
   4  -9  11        1.87        0.38      1.37 o 
   5  -9  11        0.01       -0.66      1.41 o 
   6  -9  11        0.20        1.03      2.06 o 
  -4  -8  11        0.00        2.03      1.82 o 
  -3  -8  11        0.06       -0.26      1.64 o 
  -2  -8  11        2.04        2.15      1.61 o 
  -1  -8  11        0.99        0.46      1.69 o 
   0  -8  11        1.24        0.22      1.83 o 
   1  -8  11        4.86        5.81      2.24 o 
   2  -8  11        0.56        1.56      1.32 o 
   3  -8  11        0.00       -1.18      1.18 o 
   4  -8  11        4.36        1.74      1.39 o 
   5  -8  11        0.08        0.80      1.45 o 
   6  -8  11        7.07        9.82      1.97 o 
  -5  -7  11        2.85        0.76      2.83 o 
  -4  -7  11        6.46        3.97      1.78 o 
  -3  -7  11        2.88        3.93      1.68 o 
  -2  -7  11        9.38       12.52      1.85 o 
  -1  -7  11        3.17        1.46      1.45 o 
   0  -7  11       49.38       52.10      2.65 o 
   1  -7  11       74.11       77.82      3.44 o 
   2  -7  11       56.74       47.58      2.33 o 
   3  -7  11       17.76       19.26      2.82 o 
   4  -7  11        0.00       -0.68      1.23 o 
   5  -7  11        0.27       -0.10      1.44 o 
   6  -7  11        0.00        1.36      1.67 o 
  -6  -6  11        1.91        0.07      2.14 o 
  -5  -6  11        0.03       -0.54      1.96 o 
  -4  -6  11        1.43        2.47      1.55 o 
  -3  -6  11       43.40       47.57      2.59 o 
  -2  -6  11       13.23       13.18      2.12 o 
  -1  -6  11       70.40       67.94      3.47 o 
   0  -6  11      151.98      156.34      3.95 o 
   1  -6  11       17.46       18.29      1.99 o 
   2  -6  11        0.70       -0.87      1.16 o 
   3  -6  11        0.00        2.43      1.27 o 
   4  -6  11       56.33       60.17      2.88 o 
   5  -6  11       19.35       21.66      2.19 o 
   6  -6  11        1.67        1.88      1.64 o 
  -6  -5  11        3.62        4.01      2.14 o 
  -5  -5  11        2.40        3.14      1.91 o 
  -4  -5  11        4.43        3.02      1.37 o 
  -3  -5  11       31.42       33.95      2.62 o 
  -2  -5  11        2.43        2.66      1.35 o 
  -1  -5  11        0.83        0.98      1.19 o 
   0  -5  11        0.19        1.85      1.33 o 
   1  -5  11        8.21        9.40      1.56 o 
   2  -5  11       19.65       20.00      1.88 o 
   3  -5  11       11.08       12.29      3.38 o 
   4  -5  11       10.11       12.08      2.10 o 
   5  -5  11        0.00       -0.80      1.64 o 
   6  -5  11        0.47       -0.15      1.95 o 
  -7  -4  11        0.61       -1.99      2.40 o 
  -6  -4  11        1.04        1.53      2.24 o 
  -5  -4  11        3.62        3.72      2.22 o 
  -4  -4  11        0.09        1.50      1.55 o 
  -3  -4  11        0.09        0.06      1.12 o 
  -2  -4  11        0.07       -0.07      1.15 o 
  -1  -4  11       13.42       11.62      2.19 o 
   0  -4  11        7.39        7.46      1.44 o 
   1  -4  11       22.87       23.82      1.88 o 
   2  -4  11        1.94        2.44      1.29 o 
   3  -4  11        4.69        1.70      1.61 o 
   4  -4  11        6.82        3.83      2.07 o 
   5  -4  11        8.34        9.71      2.54 o 
   6  -4  11        9.42       10.50      2.77 o 
  -7  -3  11        0.04        1.48      2.53 o 
  -6  -3  11        0.05        2.02      2.15 o 
  -5  -3  11        3.05        5.31      2.11 o 
  -4  -3  11        1.89       -1.22      2.55 o 
  -3  -3  11        1.83        4.29      1.54 o 
  -2  -3  11        0.13        1.24      1.12 o 
  -1  -3  11        4.17        2.47      1.17 o 
   0  -3  11       35.86       34.69      2.56 o 
   1  -3  11      249.28      233.83      5.20 o 
   2  -3  11      115.24      113.28      3.40 o 
   3  -3  11       59.12       49.87      2.35 o 
   4  -3  11        2.37        0.94      2.06 o 
   5  -3  11        0.00        1.18      2.09 o 
   6  -3  11        1.78       -0.45      2.83 o 
  -8  -2  11        1.44       -2.99      2.99 o 
  -7  -2  11        0.67       -0.54      1.95 o 
  -6  -2  11        0.32       -0.39      3.19 o 
  -5  -2  11        0.36        0.97      1.63 o 
  -4  -2  11        0.47       -1.47      1.47 o 
  -3  -2  11       24.67       28.41      3.17 o 
  -2  -2  11       24.52       21.36      1.50 o 
  -1  -2  11       17.53       17.02      1.73 o 
   0  -2  11       35.28       34.31      2.49 o 
   1  -2  11        5.10        5.97      1.50 o 
   2  -2  11        5.14        4.70      1.29 o 
   3  -2  11       54.76       52.11      2.37 o 
   4  -2  11       14.19       12.53      2.53 o 
   5  -2  11        0.10        1.77      2.14 o 
   6  -2  11        1.42        6.59      2.65 o 
  -8  -1  11        0.01       -0.44      2.12 o 
  -7  -1  11        0.57        3.52      2.09 o 
  -6  -1  11        8.25        8.09      2.56 o 
  -5  -1  11       13.79       12.69      1.81 o 
  -4  -1  11        0.21        0.22      1.55 o 
  -3  -1  11       24.34       24.77      4.16 o 
  -2  -1  11        0.09        2.32      1.32 o 
  -1  -1  11       13.68       16.91      2.40 o 
   0  -1  11       32.81       31.07      1.83 o 
   1  -1  11        0.01        0.80      1.07 o 
   2  -1  11       21.41       25.67      1.80 o 
   3  -1  11        0.02       -0.41      1.16 o 
   4  -1  11        0.13        1.00      1.49 o 
   5  -1  11        0.29       -2.09      2.09 o 
  -8   0  11        0.74        1.60      2.04 o 
  -7   0  11        0.03       -0.61      1.40 o 
  -6   0  11        0.00        0.02      1.04 o 
  -5   0  11        1.50        2.48      1.40 o 
  -4   0  11        0.01       -0.85      1.01 o 
  -3   0  11        0.20        0.68      1.49 o 
  -2   0  11        0.31        4.04      1.65 o 
  -1   0  11       63.75       74.66      3.07 o 
   0   0  11       17.34       17.47      1.42 o 
   1   0  11        0.38        0.02      1.04 o 
   2   0  11       12.08       11.24      1.53 o 
   3   0  11        0.05        0.63      1.25 o 
   4   0  11        0.03       -1.49      1.49 o 
   5   0  11        1.93       -1.13      2.24 o 
  -8   1  11        0.08       -0.62      1.99 o 
  -7   1  11        0.00       -0.74      1.14 o 
  -6   1  11        4.77        2.63      1.21 o 
  -5   1  11        3.57        3.28      1.18 o 
  -4   1  11       12.46       14.67      1.50 o 
  -3   1  11        1.97        2.54      1.12 o 
  -2   1  11        2.89        3.58      1.67 o 
  -1   1  11       52.88       51.64      2.75 o 
   0   1  11       25.37       21.87      1.88 o 
   1   1  11      117.84      124.88      3.83 o 
   2   1  11       14.25       10.71      1.52 o 
   3   1  11       10.05       12.20      1.67 o 
   4   1  11        0.00        0.45      1.45 o 
  -8   2  11        0.29        0.71      1.52 o 
  -7   2  11        0.43        0.83      1.17 o 
  -6   2  11        5.35        5.63      1.45 o 
  -5   2  11        0.40        1.78      1.04 o 
  -4   2  11       20.70       24.58      1.28 o 
  -3   2  11       66.50       72.76      4.02 o 
  -2   2  11      276.10      260.02      6.86 o 
  -1   2  11       50.56       55.50      2.88 o 
   0   2  11       91.26       99.32      3.25 o 
   1   2  11        1.92        2.47      1.37 o 
   2   2  11        0.25        1.23      1.26 o 
   3   2  11        0.94        2.11      1.38 o 
   4   2  11        2.30        0.92      1.54 o 
  -8   3  11        0.03       -0.45      1.13 o 
  -7   3  11        2.88        2.58      1.30 o 
  -6   3  11       27.04       30.98      1.97 o 
  -5   3  11       33.41       34.46      1.72 o 
  -4   3  11        0.04       -0.91      0.91 o 
  -3   3  11       36.78       39.84      1.49 o 
  -2   3  11        4.45        3.80      1.10 o 
  -1   3  11        8.14       11.66      1.55 o 
   0   3  11       20.39       20.13      2.10 o 
   1   3  11        3.71        3.87      1.35 o 
   2   3  11        0.00        0.85      1.53 o 
   3   3  11        0.11       -1.78      1.78 o 
  -8   4  11        7.46        8.71      2.78 o 
  -7   4  11        0.00        0.47      1.00 o 
  -6   4  11        3.60        2.69      1.03 o 
  -5   4  11        6.87        8.86      1.03 o 
  -4   4  11        7.87       11.86      1.64 o 
  -3   4  11        0.27       -0.16      0.78 o 
  -2   4  11        2.19        0.05      1.15 o 
  -1   4  11        0.70        2.70      1.25 o 
   0   4  11        0.15       -0.42      1.22 o 
   1   4  11        0.24       -0.75      1.50 o 
   2   4  11       11.03       13.89      2.58 o 
  -8   5  11        0.06        2.44      2.13 o 
  -7   5  11        0.16        0.88      0.98 o 
  -6   5  11        0.31        0.17      0.93 o 
  -5   5  11        1.26        1.54      0.88 o 
  -4   5  11       24.71       27.83      1.61 o 
  -3   5  11        1.06        0.65      1.05 o 
  -2   5  11        0.03       -0.16      1.16 o 
  -1   5  11        1.01        1.35      1.85 o 
   0   5  11        2.75        2.25      1.77 o 
   1   5  11       48.66       67.12      5.77 o 
   2   5  11       12.38        9.86      4.21 o 
  -7   6  11        1.22        0.45      1.29 o 
  -6   6  11        0.01        0.74      0.83 o 
  -5   6  11        0.01       -0.30      0.95 o 
  -4   6  11        9.53       10.47      1.57 o 
  -3   6  11        0.02       -0.14      1.47 o 
  -2   6  11        8.03        8.51      1.59 o 
  -1   6  11       10.74       14.07      2.37 o 
   0   6  11        1.05        1.95      2.08 o 
  -6   7  11        1.37        3.30      1.03 o 
  -5   7  11        1.72        0.69      1.02 o 
  -4   7  11        0.05        0.08      1.06 o 
  -3   7  11        0.12       -2.22      2.42 o 
  -2   7  11        0.64        4.09      1.86 o 
  -1   7  11        0.45        0.80      2.31 o 
   1 -11  12        0.03        2.96      2.75 o 
   2 -11  12        0.07        1.84      2.48 o 
  -1 -10  12        0.00        0.56      2.26 o 
   0 -10  12        6.50        5.77      2.69 o 
   1 -10  12        6.95        6.47      2.65 o 
   2 -10  12        0.00        0.37      2.22 o 
   3 -10  12        0.00       -0.08      1.74 o 
   4 -10  12        0.06        2.09      1.80 o 
  -3  -9  12        2.29        6.01      3.46 o 
  -2  -9  12        3.07        2.33      2.53 o 
  -1  -9  12        1.44       -2.13      2.13 o 
   0  -9  12        3.61        2.75      2.42 o 
   1  -9  12        0.00        1.42      2.22 o 
   2  -9  12        1.67        2.69      2.31 o 
   3  -9  12        0.82        0.62      1.63 o 
   4  -9  12        6.99       11.90      2.68 o 
   5  -9  12        2.78        5.52      2.01 o 
  -4  -8  12        0.24        0.63      1.88 o 
  -3  -8  12        4.61        1.26      1.82 o 
  -2  -8  12        0.00        0.91      1.90 o 
  -1  -8  12        1.78        1.48      2.32 o 
   0  -8  12        7.92       10.55      2.60 o 
   1  -8  12        0.00       -1.37      1.79 o 
   2  -8  12        0.02       -1.20      3.94 o 
   3  -8  12        1.91        2.28      2.22 o 
   4  -8  12        0.01       -0.68      1.63 o 
   5  -8  12        1.48        2.09      1.80 o 
  -5  -7  12        0.23        0.99      2.29 o 
  -4  -7  12        0.36        3.04      1.72 o 
  -3  -7  12       29.28       27.52      2.43 o 
  -2  -7  12        0.26        0.31      1.54 o 
  -1  -7  12       72.51       72.69      3.09 o 
   0  -7  12       12.43        9.74      1.99 o 
   1  -7  12        0.15       -1.12      1.85 o 
   2  -7  12        6.76        9.48      4.80 o 
   3  -7  12        0.13       -0.13      1.93 o 
   4  -7  12        0.00       -1.15      1.95 o 
   5  -7  12        0.00        3.49      2.45 o 
  -5  -6  12        0.03        0.27      2.12 o 
  -4  -6  12       23.39       24.11      3.89 o 
  -3  -6  12        3.26        5.05      1.61 o 
  -2  -6  12        1.30       -0.23      1.44 o 
  -1  -6  12       25.52       22.78      2.13 o 
   0  -6  12       12.46       11.00      1.80 o 
   1  -6  12       14.44       11.21      1.77 o 
   2  -6  12        1.62       -0.62      1.83 o 
   3  -6  12       17.93       21.76      2.99 o 
   4  -6  12        0.87        1.63      2.13 o 
   5  -6  12        0.19        0.57      2.32 o 
  -6  -5  12        1.68        2.68      2.67 o 
  -5  -5  12        1.18        0.67      1.87 o 
  -4  -5  12        2.35        2.06      2.39 o 
  -3  -5  12        0.00       -1.23      1.23 o 
  -2  -5  12        0.01        0.81      1.36 o 
  -1  -5  12        4.08        6.08      1.54 o 
   0  -5  12        2.31        2.71      1.44 o 
   1  -5  12        2.57        2.16      1.39 o 
   2  -5  12        6.42        7.74      1.63 o 
   3  -5  12       52.28       49.17      3.60 o 
   4  -5  12       27.68       30.28      5.68 o 
   5  -5  12        0.40        2.02      2.36 o 
  -6  -4  12        1.86        0.77      2.20 o 
  -5  -4  12        0.43       -1.31      2.58 o 
  -4  -4  12        0.04       -1.60      1.60 o 
  -3  -4  12        0.15       -0.76      1.50 o 
  -2  -4  12        0.08       -1.10      1.10 o 
  -1  -4  12        0.07       -0.49      1.19 o 
   0  -4  12       40.39       39.32      2.26 o 
   1  -4  12        0.64        2.12      1.36 o 
   2  -4  12        6.78        4.56      1.53 o 
   3  -4  12        0.48        0.43      1.63 o 
   4  -4  12        0.09        0.15      2.13 o 
   5  -4  12        5.96        7.55      2.69 o 
  -7  -3  12        1.02       -2.13      2.13 o 
  -6  -3  12        0.55       -1.07      2.07 o 
  -5  -3  12        0.04        1.30      1.92 o 
  -4  -3  12        0.04        0.97      1.79 o 
  -3  -3  12        0.65        1.55      1.56 o 
  -2  -3  12       10.91       13.30      1.57 o 
  -1  -3  12       30.69       33.57      3.11 o 
   0  -3  12        9.79       11.05      1.60 o 
   1  -3  12        4.23        5.10      1.65 o 
   2  -3  12       32.85       29.02      2.19 o 
   3  -3  12        7.67        8.65      1.83 o 
   4  -3  12        0.40        1.01      2.99 o 
   5  -3  12        2.02       -0.72      2.87 o 
  -7  -2  12        0.41       -1.87      1.87 o 
  -6  -2  12        7.04        7.40      2.69 o 
  -5  -2  12        0.13        1.60      1.98 o 
  -4  -2  12       18.27       16.66      2.56 o 
  -3  -2  12        2.64        2.58      1.77 o 
  -2  -2  12        0.13        0.03      2.04 o 
  -1  -2  12       14.70       14.84      1.57 o 
   0  -2  12       27.76       28.01      1.95 o 
   1  -2  12      112.24      121.31      4.28 o 
   2  -2  12       44.21       41.07      2.25 o 
   3  -2  12        1.40        2.20      1.30 o 
   4  -2  12        0.00        1.26      2.27 o 
   5  -2  12        0.90        4.58      3.98 o 
  -7  -1  12        1.53        0.55      2.04 o 
  -6  -1  12        2.52        3.42      2.05 o 
  -5  -1  12        0.23        1.27      1.75 o 
  -4  -1  12       14.13       14.60      2.41 o 
  -3  -1  12        0.93        0.70      1.68 o 
  -2  -1  12       39.48       39.96      4.07 o 
  -1  -1  12        7.91       12.13      1.90 o 
   0  -1  12        0.01       -1.06      1.06 o 
   1  -1  12        5.74        8.74      1.42 o 
   2  -1  12        0.06        0.22      1.21 o 
   3  -1  12        1.96        0.62      1.47 o 
   4  -1  12        0.00       -0.27      2.22 o 
   5  -1  12        0.62       -1.45      2.36 o 
  -8   0  12        0.69       -0.54      3.21 o 
  -7   0  12        0.12        0.44      1.47 o 
  -6   0  12        0.18       -0.06      1.71 o 
  -5   0  12        5.59        6.04      1.53 o 
  -4   0  12        4.18        3.10      2.40 o 
  -3   0  12        0.00       -1.42      1.42 o 
  -2   0  12        0.62       -0.37      2.44 o 
  -1   0  12       20.12       21.18      2.17 o 
   0   0  12        0.21        0.72      1.25 o 
   1   0  12       55.05       58.15      2.58 o 
   2   0  12        0.07       -0.80      1.18 o 
   3   0  12        0.05       -1.50      1.50 o 
   4   0  12        0.19       -1.30      2.26 o 
  -8   1  12        0.00       -0.25      1.62 o 
  -7   1  12        0.46        2.23      1.55 o 
  -6   1  12        0.02        0.47      1.40 o 
  -5   1  12        1.78        1.64      1.03 o 
  -4   1  12       20.76       22.77      1.96 o 
  -3   1  12       21.31       27.67      4.91 o 
  -2   1  12       36.11       40.46      3.14 o 
  -1   1  12       15.39       15.31      2.07 o 
   0   1  12        1.40        1.56      1.28 o 
   1   1  12        0.55        1.86      1.42 o 
   2   1  12       17.48       21.86      2.05 o 
   3   1  12        0.13        2.33      1.47 o 
   4   1  12        0.63        3.35      2.16 o 
  -8   2  12        0.07       -0.57      1.28 o 
  -7   2  12        0.04        2.24      1.48 o 
  -6   2  12        2.39        1.50      1.44 o 
  -5   2  12        0.11        1.08      1.22 o 
  -4   2  12       20.73       25.66      1.59 o 
  -3   2  12        0.29        1.54      1.27 o 
  -2   2  12        9.25       13.01      6.13 o 
  -1   2  12      100.59      102.46      3.87 o 
   0   2  12       54.52       69.09      3.03 o 
   1   2  12        0.62        2.03      1.48 o 
   2   2  12        0.39       -0.58      1.47 o 
   3   2  12        0.01        2.11      2.76 o 
  -8   3  12        0.03        4.30      3.12 o 
  -7   3  12        5.82        5.64      1.56 o 
  -6   3  12        0.25        0.06      1.12 o 
  -5   3  12        2.80        6.50      1.53 o 
  -4   3  12       31.95       32.10      2.22 o 
  -3   3  12       34.53       31.45      3.62 o 
  -2   3  12       16.52       17.26      2.07 o 
  -1   3  12        8.25        5.53      1.73 o 
   0   3  12        0.55        0.69      1.54 o 
   1   3  12        0.14        1.33      1.53 o 
   2   3  12        2.28        2.28      1.95 o 
  -7   4  12        1.42       -0.08      1.08 o 
  -6   4  12        2.24        1.75      1.19 o 
  -5   4  12       12.32       17.12      1.91 o 
  -4   4  12        0.01       -1.13      1.13 o 
  -3   4  12        0.66        0.40      1.43 o 
  -2   4  12        0.02       -1.30      1.30 o 
  -1   4  12        0.01       -0.98      1.36 o 
   0   4  12        0.01       -1.44      1.44 o 
   1   4  12       28.42       29.07      3.65 o 
  -7   5  12        0.69       -0.68      1.06 o 
  -6   5  12        0.00       -0.92      1.02 o 
  -5   5  12        0.92        1.99      1.18 o 
  -4   5  12        4.37        2.53      1.30 o 
  -3   5  12        4.43        5.22      1.49 o 
  -2   5  12        2.62        3.17      1.58 o 
  -1   5  12        0.10        0.33      1.81 o 
   0   5  12        0.49       -0.62      1.99 o 
  -6   6  12        0.02        0.10      1.09 o 
  -5   6  12        4.85        5.24      2.04 o 
  -4   6  12        0.13       -0.31      1.22 o 
  -3   6  12        0.32        3.95      1.73 o 
  -2   6  12        1.62        1.86      1.76 o 
  -1   6  12        2.36        3.85      3.26 o 
   0 -10  13        0.20        1.22      2.53 o 
   1 -10  13        0.02       -0.09      2.56 o 
   2 -10  13        0.00        1.40      2.62 o 
  -2  -9  13        0.31        2.58      2.62 o 
  -1  -9  13        6.60        4.53      2.59 o 
   0  -9  13        0.56       -1.42      2.27 o 
   1  -9  13        3.47        3.95      2.69 o 
   2  -9  13        0.84        1.57      2.41 o 
   3  -9  13        0.15       -1.36      2.30 o 
  -3  -8  13        0.00        0.66      1.85 o 
  -2  -8  13        2.11        3.70      2.12 o 
  -1  -8  13        0.96        0.86      2.31 o 
   0  -8  13        0.98        5.20      2.47 o 
   1  -8  13        0.02       -3.14      3.82 o 
   2  -8  13        1.01       -0.86      2.07 o 
   3  -8  13        0.27        3.15      2.49 o 
   4  -8  13        6.28        8.17      3.91 o 
  -4  -7  13        2.13       -1.18      2.17 o 
  -3  -7  13        1.61        2.75      1.75 o 
  -2  -7  13       11.70       11.55      2.04 o 
  -1  -7  13       17.40       19.28      2.17 o 
   0  -7  13       34.35       32.65      2.80 o 
   1  -7  13       11.65       11.83      2.63 o 
   2  -7  13        0.06       -0.69      2.11 o 
   3  -7  13        0.41        1.41      2.22 o 
   4  -7  13        0.03       -0.98      2.22 o 
  -5  -6  13        6.74       10.79      2.70 o 
  -4  -6  13        4.09        4.04      2.29 o 
  -3  -6  13       18.13       18.39      3.28 o 
  -2  -6  13       51.87       56.86      2.84 o 
  -1  -6  13        7.26        3.99      1.91 o 
   0  -6  13        0.40        0.46      1.48 o 
   1  -6  13        0.28       -1.33      1.33 o 
   2  -6  13       31.30       33.00      5.09 o 
   3  -6  13       12.12       13.32      4.91 o 
   4  -6  13        1.06       -0.08      2.27 o 
  -5  -5  13        9.13        4.60      2.26 o 
  -4  -5  13        2.02        1.60      2.00 o 
  -3  -5  13        0.55       -1.33      1.82 o 
  -2  -5  13        0.25       -0.24      1.35 o 
  -1  -5  13        2.38        2.70      1.47 o 
   0  -5  13        8.78        8.59      1.72 o 
   1  -5  13        6.34        5.79      1.64 o 
   2  -5  13        5.10        3.94      1.89 o 
   3  -5  13        0.26        3.16      2.36 o 
   4  -5  13        0.28       -0.34      2.25 o 
   5  -5  13       20.80       22.71      4.89 o 
  -6  -4  13        0.06       -0.94      2.42 o 
  -5  -4  13        0.22        1.34      4.07 o 
  -4  -4  13        0.03        1.26      1.77 o 
  -3  -4  13        1.33        1.56      1.74 o 
  -2  -4  13        4.04        3.52      1.42 o 
  -1  -4  13        9.10        9.70      1.68 o 
   0  -4  13        3.59        2.91      1.50 o 
   1  -4  13        2.57       -0.32      1.89 o 
   2  -4  13        7.69        5.43      1.65 o 
   3  -4  13        7.36        6.98      4.98 o 
   4  -4  13       12.29       13.04      2.82 o 
  -6  -3  13        0.20        1.13      2.78 o 
  -5  -3  13        0.44       -1.95      1.95 o 
  -4  -3  13        0.25       -1.85      1.85 o 
  -3  -3  13        1.18        2.84      1.74 o 
  -2  -3  13       11.73       10.30      2.75 o 
  -1  -3  13       77.02       78.99      2.90 o 
   0  -3  13       72.08       63.06      2.82 o 
   1  -3  13       39.85       31.70      2.26 o 
   2  -3  13        1.94        3.19      1.56 o 
   3  -3  13        0.00        0.10      2.13 o 
   4  -3  13        2.44        5.97      5.07 o 
  -6  -2  13        0.16       -0.52      2.10 o 
  -5  -2  13        2.16        1.95      2.04 o 
  -4  -2  13        1.82        0.97      1.87 o 
  -3  -2  13        8.88        5.26      4.28 o 
  -2  -2  13       15.00       13.73      2.10 o 
  -1  -2  13        3.53        5.42      1.83 o 
   0  -2  13        0.61       -0.16      1.26 o 
   1  -2  13       25.31       24.74      2.10 o 
   2  -2  13        7.49        6.60      1.74 o 
   3  -2  13        0.38        1.56      1.41 o 
   4  -2  13        0.89       -0.07      2.56 o 
  -7  -1  13        2.77        7.01      3.48 o 
  -6  -1  13        0.00        1.45      1.88 o 
  -5  -1  13        6.87        3.96      3.17 o 
  -4  -1  13        0.00        1.64      1.89 o 
  -3  -1  13        2.84        0.39      1.74 o 
  -2  -1  13       13.97       14.88      2.56 o 
  -1  -1  13        0.67        0.95      2.71 o 
   0  -1  13        9.57       10.39      1.99 o 
   1  -1  13        0.12        1.82      1.38 o 
   2  -1  13        0.21       -1.08      1.23 o 
   3  -1  13        0.34        2.40      1.46 o 
   4  -1  13        1.70        1.93      2.43 o 
  -7   0  13        0.66       -1.91      1.91 o 
  -6   0  13        0.12       -0.12      1.78 o 
  -5   0  13        0.62        0.56      1.79 o 
  -4   0  13        0.00       -0.46      1.90 o 
  -3   0  13       21.17       25.81      2.89 o 
  -2   0  13        2.03        1.75      1.81 o 
  -1   0  13        2.21        0.37      1.81 o 
   0   0  13        6.97       10.28      2.01 o 
   1   0  13        0.03        2.10      1.51 o 
   2   0  13        0.02       -0.31      1.32 o 
   3   0  13        2.08        4.00      1.58 o 
  -7   1  13        0.63        1.80      2.00 o 
  -6   1  13        0.73       -0.16      1.83 o 
  -5   1  13        0.23       -0.76      1.65 o 
  -4   1  13        0.81        1.28      1.40 o 
  -3   1  13       18.43       18.90      4.12 o 
  -2   1  13       10.07       17.32      2.61 o 
  -1   1  13       56.03       56.13      4.59 o 
   0   1  13        4.19        3.11      1.58 o 
   1   1  13        9.94       10.21      1.99 o 
   2   1  13        0.00        1.31      1.60 o 
   3   1  13        0.38        3.73      2.67 o 
  -7   2  13        0.11        0.72      2.24 o 
  -6   2  13        5.50        3.76      2.01 o 
  -5   2  13       11.50       10.60      2.35 o 
  -4   2  13       65.88       67.79      3.82 o 
  -3   2  13       16.86       22.96      4.05 o 
  -2   2  13       44.34       38.83      4.84 o 
  -1   2  13        2.38        1.76      1.57 o 
   0   2  13        1.10        0.63      1.65 o 
   1   2  13        1.31        1.00      1.82 o 
   2   2  13        1.33       -0.72      1.91 o 
  -7   3  13        4.99        6.06      1.72 o 
  -6   3  13        0.00        1.87      1.95 o 
  -5   3  13       12.72       13.94      3.47 o 
  -4   3  13        3.98        5.00      2.05 o 
  -3   3  13        3.18        2.42      2.38 o 
  -2   3  13        9.07        5.62      2.24 o 
  -1   3  13        1.34        1.14      1.60 o 
   0   3  13        0.06        0.33      2.09 o 
   1   3  13        0.02        1.47      2.38 o 
  -6   4  13        0.44        1.73      1.49 o 
  -5   4  13        0.70       -0.27      1.41 o 
  -4   4  13        2.67        2.01      1.84 o 
  -3   4  13        0.24       -0.51      2.01 o 
  -2   4  13        0.23        1.16      1.77 o 
  -1   4  13        0.91        1.94      1.92 o 
   0   4  13        5.76       12.81      2.86 o 
  -5   5  13        0.14        2.34      1.56 o 
  -4   5  13        0.14       -1.17      1.92 o 
  -3   5  13        0.09       -0.44      1.86 o 
  -2   5  13        1.17        5.88      2.31 o 
   1  -9  14        0.11       -0.15      2.41 o 
  -2  -8  14        1.20        0.59      2.71 o 
  -1  -8  14        0.12        1.22      2.94 o 
   0  -8  14        0.01        0.87      2.37 o 
   1  -8  14        0.71       -2.02      2.30 o 
   2  -8  14        0.03        1.71      2.71 o 
  -3  -7  14       18.31       22.20      3.06 o 
  -2  -7  14        1.83        6.10      1.86 o 
  -1  -7  14        0.39        1.09      1.69 o 
   0  -7  14        2.14        2.77      2.00 o 
   1  -7  14        0.04       -0.45      2.22 o 
   2  -7  14        0.10        2.98      2.39 o 
   3  -7  14        0.10        3.99      2.49 o 
  -4  -6  14        0.20        2.10      2.17 o 
  -3  -6  14        4.48        6.43      2.40 o 
  -2  -6  14        0.86       -1.48      1.48 o 
  -1  -6  14        7.96        6.84      1.87 o 
   0  -6  14        2.88        2.52      1.63 o 
   1  -6  14       11.67       15.64      2.37 o 
   2  -6  14        0.95        0.44      2.36 o 
   3  -6  14        0.39       -0.35      2.41 o 
  -4  -5  14        0.46       -2.39      2.75 o 
  -3  -5  14        2.52        5.75      2.46 o 
  -2  -5  14        1.32        2.52      1.93 o 
  -1  -5  14        0.69       -0.79      1.52 o 
   0  -5  14        3.06        1.69      1.76 o 
   1  -5  14       23.94       22.77      2.28 o 
   2  -5  14       19.11       23.92      3.16 o 
   3  -5  14        1.07       -1.48      2.23 o 
  -5  -4  14        0.08       -0.27      2.21 o 
  -4  -4  14        0.04       -1.99      2.12 o 
  -3  -4  14        0.20       -1.70      1.70 o 
  -2  -4  14        9.16        8.15      3.56 o 
  -1  -4  14        0.66        1.70      1.49 o 
   0  -4  14        5.17        2.07      1.57 o 
   1  -4  14        0.05       -0.04      1.50 o 
   2  -4  14        0.02        2.87      1.69 o 
   3  -4  14        7.10       10.65      2.78 o 
  -5  -3  14        0.01        2.55      2.25 o 
  -4  -3  14        2.32        1.80      5.59 o 
  -3  -3  14        9.84       12.88      2.77 o 
  -2  -3  14        1.68        1.93      2.37 o 
  -1  -3  14        1.09       -1.69      1.69 o 
   0  -3  14       13.36       11.59      2.22 o 
   1  -3  14        2.32       -0.54      1.45 o 
   2  -3  14        1.35        0.25      1.56 o 
   3  -3  14        3.14        1.75      2.44 o 
  -6  -2  14        2.74        1.04      3.44 o 
  -5  -2  14        0.18        0.84      2.07 o 
  -4  -2  14        0.11        2.57      2.09 o 
  -3  -2  14        4.64        3.52      6.08 o 
  -2  -2  14        7.76        7.44      2.53 o 
  -1  -2  14       46.89       46.96      4.86 o 
   0  -2  14       22.35       22.34      2.62 o 
   1  -2  14        0.81        0.04      1.47 o 
   2  -2  14        0.02        0.62      1.59 o 
   3  -2  14        0.61        1.72      2.24 o 
  -6  -1  14        2.43        6.51      3.66 o 
  -5  -1  14        0.00        0.83      1.86 o 
  -4  -1  14        8.52        9.38      3.62 o 
  -3  -1  14        3.47        5.44      5.63 o 
  -2  -1  14        0.22        0.44      1.92 o 
  -1  -1  14        3.54        3.33      1.82 o 
   0  -1  14        0.05       -0.64      1.66 o 
   1  -1  14        0.73       -0.81      1.73 o 
   2  -1  14        0.05        0.93      1.45 o 
  -6   0  14        1.77        1.10      2.14 o 
  -5   0  14        0.00        1.84      3.60 o 
  -4   0  14        0.46        1.22      1.88 o 
  -3   0  14        2.36        3.38      2.09 o 
  -2   0  14        0.20       -0.14      1.84 o 
  -1   0  14       18.75       22.69      6.24 o 
   0   0  14        0.08       -0.44      3.19 o 
   1   0  14        0.00       -1.72      1.72 o 
   2   0  14        0.01        0.06      1.89 o 
  -6   1  14        3.12        5.21      5.07 o 
  -5   1  14        5.69        4.43      3.71 o 
  -4   1  14        4.84        5.18      2.14 o 
  -3   1  14        7.35        6.79      3.51 o 
  -2   1  14        0.29        0.87      1.93 o 
  -1   1  14        0.11        1.37      2.96 o 
   0   1  14       10.90       15.87      3.07 o 
   1   1  14        0.02        0.85      1.90 o 
  -6   2  14        4.65        4.25      2.19 o 
  -5   2  14        0.11       -1.68      1.68 o 
  -4   2  14        1.50        0.84      2.69 o 
  -3   2  14       31.11       28.13      5.16 o 
  -2   2  14       15.37       17.42      2.92 o 
  -1   2  14        1.80        6.54      3.19 o 
   0   2  14        0.78        2.65      2.22 o 
  -5   3  14        9.42        4.15      2.49 o 
  -4   3  14        5.10        3.93      4.95 o 
  -3   3  14        4.52        3.08      2.90 o 
  -2   3  14        0.59        0.97      1.88 o 
  -1   3  14        0.03       -0.25      2.12 o 
  -4   4  14        0.08       -0.41      3.12 o 
  -3   4  14        0.17       -1.09      2.90 o 
  -1  -7  15        4.60        3.03      2.15 o 
   0  -7  15        0.08        1.54      2.51 o 
   1  -7  15        0.27        0.68      2.55 o 
  -2  -6  15        0.03        0.53      2.09 o 
  -1  -6  15        0.33        1.02      2.20 o 
   0  -6  15        9.13       10.64      2.11 o 
   1  -6  15        2.56        4.01      2.51 o 
   2  -6  15        0.80        3.60      2.60 o 
  -3  -5  15        0.25        3.74      2.14 o 
  -2  -5  15        1.61       -0.14      2.48 o 
  -1  -5  15        1.72        2.92      2.14 o 
   0  -5  15        1.04        1.35      1.72 o 
   1  -5  15        0.45        2.81      1.76 o 
   2  -5  15        0.07        0.41      2.43 o 
  -4  -4  15        1.00       -1.81      2.27 o 
  -3  -4  15        1.72        1.54      1.97 o 
  -2  -4  15        2.14        1.90      2.03 o 
  -1  -4  15        0.87        1.26      1.98 o 
   0  -4  15        4.17        4.12      1.75 o 
   1  -4  15        2.47        1.19      1.66 o 
   2  -4  15       10.77       12.02      2.49 o 
  -4  -3  15        2.47        2.34      2.76 o 
  -3  -3  15       14.59       19.52      4.05 o 
  -2  -3  15       24.64       23.27      2.81 o 
  -1  -3  15       15.39       14.13      2.58 o 
   0  -3  15        0.75        1.01      1.83 o 
   1  -3  15        0.00       -1.58      1.58 o 
   2  -3  15        1.94        2.25      1.81 o 
  -4  -2  15        4.39       -0.56      2.06 o 
  -3  -2  15        1.57        2.08      2.27 o 
  -2  -2  15        0.01       -0.25      2.06 o 
  -1  -2  15        6.04        4.39      3.18 o 
   0  -2  15        1.49        0.19      1.96 o 
   1  -2  15        0.43        1.65      2.02 o 
  -5  -1  15        0.27        1.09      3.08 o 
  -4  -1  15        3.22        0.51      2.17 o 
  -3  -1  15        0.44       -1.87      1.87 o 
  -2  -1  15        2.27        5.46      2.39 o 
  -1  -1  15        0.18       -3.20      4.05 o 
   0  -1  15        0.17        2.62      1.99 o 
   1  -1  15        0.24        1.63      2.90 o 
  -5   0  15        4.42        4.43      3.44 o 
  -4   0  15        0.00       -1.88      1.88 o 
  -3   0  15        1.77        3.76      2.29 o 
  -2   0  15        1.98        0.10      2.17 o 
  -1   0  15        0.02        0.97      2.15 o 
   0   0  15        0.12        1.98      2.53 o 
  -4   1  15        2.62        3.48      3.30 o 
  -3   1  15       15.16       15.47      2.84 o 
  -2   1  15        0.23        3.94      2.32 o 
  -1   1  15        6.12       10.16      4.07 o 
  -3   2  15        1.16       -1.90      3.21 o 
                                                 
